# Supplementary material for: Patellar resurfacing as a prognostic variable in total knee arthroplasty: a two‑decade retrospective cohort (2000‑2020)
Source: BMC Musculoskelet Disord. 2026 Jan 13;27:27. doi: 10.1186/s12891-025-09076-y (PMC12801448; doi:10.1186/s12891-025-09076-y)
Supplement: Supplementary file 1 — Supplementary material 1: Table 1. [file 12891_2025_9076_MOESM1_ESM.xlsx]

## Sheet: Table 1. Distribution of age gr
Table 1. Distribution of age groups of patients who underwent TKA.
Age groups	Gender		Total (%)
	Female (%)	Male (%)
20 - 29 years	2	0	1
30 - 39 years	5	2	4
40 - 49 years	14	13	14
50 - 59 years	20	24	21
> 60 years	59	62	59
The distribution frequency percentage is presented
by age group and gender.
