# Supplementary material for: Patellar resurfacing as a prognostic variable in total knee arthroplasty: a two‑decade retrospective cohort (2000‑2020)
Source: BMC Musculoskelet Disord. 2026 Jan 13;27:27. doi: 10.1186/s12891-025-09076-y (PMC12801448; doi:10.1186/s12891-025-09076-y)
Supplement: Supplementary file 2 — Supplementary Material 2: Table 2. [file 12891_2025_9076_MOESM2_ESM.xlsx]

## Sheet: Table 2. Comorbidities of patie
Table 2. Comorbidities of PR and WPR groups after TKA
Comorbidities	PR group	WPR group	P-value*
Number of patients	136	135
Rheumatoid arthritis	93	102	0.19
Systemic lupus erythematosus	24	13	0.36
Ankylosing spondylitis	2	2	-
The frequency among the total number of cases was 271 patients. * The p-value was determined using a student’s t-test.
