# Supplementary material for: Patellar resurfacing as a prognostic variable in total knee arthroplasty: a two‑decade retrospective cohort (2000‑2020)
Source: BMC Musculoskelet Disord. 2026 Jan 13;27:27. doi: 10.1186/s12891-025-09076-y (PMC12801448; doi:10.1186/s12891-025-09076-y)
Supplement: Supplementary file 3 — Supplementary Material 3: Table 3. [file 12891_2025_9076_MOESM3_ESM.xlsx]

## Sheet: Table 3. Complications related 
Table 3. Post‑operative complications in knees with PR versus WPR in TKA
Complications	PR group	WPR group	P-value*
Aseptic loosening	4.4	12	0.01
Periprosthetic join infection	5	5	0.91
Arthrofibrosis	4	8	0.24
Posterior instability	0	1	0.3
Medial instability	0	2	0.14
Patellar tendinitis	0	1	0.3
Periprosthetic fracture	2	2	0.66
Peroneal nerve injury	2	2	0.95
Anterior knee pain	2.2	85.2	<0.001
Revision surgery	5.1	6.7	0.54
Data are number of knees in each cohort; percentages are expressed relative to the
total knees in that group (PR = 136, WPR = 135). *P‑values were obtained with a
two‑sided z‑test for the difference in proportions; values < 0.05 were considered
statistically significant.
