# Supplementary material for: Patellar resurfacing as a prognostic variable in total knee arthroplasty: a two‑decade retrospective cohort (2000‑2020)
Source: BMC Musculoskelet Disord. 2026 Jan 13;27:27. doi: 10.1186/s12891-025-09076-y (PMC12801448; doi:10.1186/s12891-025-09076-y)
Supplement: Supplementary file 4 — Supplementary Material 4: Table 4. [file 12891_2025_9076_MOESM4_ESM.xlsx]

## Sheet: Table 4. Comparison of function
Table 4. Implant and incidence of aseptic loosening in knees with RP versus WPR in TKA
Evaluation scale	Study phase	PR group	WPR group	P-value
		Range of scores per scale
WOMAC	Preoperative	22 - 94	22 - 89	0.01
	Postoperative	0 - 70	0 - 70	<0.001
OKS	Preoperative	1934-02-01	2029-02-01	0.86
	Postoperative	14 - 48	1948-10-01	<0.001
NRS	Preoperative	2025-08-04	2025-10-03	0.69
	Postoperative	0 - 6	0 - 6	<0.001
Distribution of prosthetic systems and episodes of aseptic loosening in arthroplasties
with PR and WPR. The Other/not reported category groups cases in which the
implant could not be identified due to incomplete operative records.
