# Supplementary material for: Patellar resurfacing as a prognostic variable in total knee arthroplasty: a two‑decade retrospective cohort (2000‑2020)
Source: BMC Musculoskelet Disord. 2026 Jan 13;27:27. doi: 10.1186/s12891-025-09076-y (PMC12801448; doi:10.1186/s12891-025-09076-y)
Supplement: Supplementary file 5 — Supplementary Material 5: Table 5. [file 12891_2025_9076_MOESM5_ESM.xlsx]

## Sheet: Table 5. Association between PR
Table 5. Five‑year era trends in the use of PR during primary TKA
Years of study (Eras)	Total TKAs	PR cases (%)	WPR cases (%)	RR (95 % CI)
2000–2005	55	28 (50.9*)	27 (49.1*)	2.69 (1.08 – 6.66)
2006–2010	45	21 (46.7*)	24 (53.3*)	38.6 (12.6 – 118.5)
2011–2015	69	37 (53.6*)	32 (46.4*)
2016–2020	93	43 (46.2*)	50 (53.8*)	1.30 (0.50 – 3.38)
This table summarizes the number and proportion of TKAs across four chronological
5-year eras. The proportion of PR remained relatively stable throughout the 20-year
study period, without evidence of a clear increasing or decreasing trend. * Frequency
of presentation, reported in percentage.
