# Supplementary material for: Patellar resurfacing as a prognostic variable in total knee arthroplasty: a two‑decade retrospective cohort (2000‑2020)
Source: BMC Musculoskelet Disord. 2026 Jan 13;27:27. doi: 10.1186/s12891-025-09076-y (PMC12801448; doi:10.1186/s12891-025-09076-y)
Supplement: Supplementary file 6 — Supplementary Material 6: Table 6. [file 12891_2025_9076_MOESM6_ESM.xlsx]

## Sheet: Table 6. Cox regression model r
Table 6. Preoperative and postoperative ranges of functional and pain scores in knees with PR versus WPR
Evaluation scale	Study phase	PR group	WPR group	P-value*
		Range of scores per scale
WOMAC	Preoperative	22 - 94	22 - 89	0.01
	Postoperative	0 - 70	0 - 70	<0.001
OKS	Preoperative	1934-02-01	2029-02-01	0.86
	Postoperative	14 - 48	1948-10-01	<0.001
NRS	Preoperative	1989-04-01	2025-10-03	0.69
	Postoperative	0 - 6	0 - 6	<0.001
The PR group was used as the reference in the Cox
regression analysis. *The P value was estimated using the student's t-test
