# Supplementary material for: Patellar resurfacing as a prognostic variable in total knee arthroplasty: a two‑decade retrospective cohort (2000‑2020)
Source: BMC Musculoskelet Disord. 2026 Jan 13;27:27. doi: 10.1186/s12891-025-09076-y (PMC12801448; doi:10.1186/s12891-025-09076-y)
Supplement: Supplementary file 7 — Supplementary Material 7: Table 7. [file 12891_2025_9076_MOESM7_ESM.xlsx]

## Sheet: Table 6. Cox regression model r
Table 7. Effect of patellar resurfacing on major postoperative outcomes
Variable	Main outcomes after TKA	PR n/N (%)	WPR n/N (%)	RR (95 % CI)	ARR %
Aseptic loosening	6/136 (4.4)*	16/135 (11.9)*	0.37 (0.15–0.92)*	–7.5	14
Anterior knee pain	3/136 (2.2)*	115/135 (85.2)*	0.03 (0.01–0.08)*	–83.0	2
Revision surgery	7/136 (5.1)*	9/135 (6.7)*	0.77 (0.30–2.01)*	–1.6	NS
Values are n (cases)/%.
*Statistically significant difference between PR and WPR (two-sided χ² or Fisher’s exact test;
α=0.05). RR < 1 and negative ARR indicate the benefit of patellar resurfacing. NNT is reported only when the difference is significant (NNT = 1/|ARR|); otherwise shown as not significant (NS).
