# Supplementary material for: Patellar resurfacing as a prognostic variable in total knee arthroplasty: a two‑decade retrospective cohort (2000‑2020)
Source: BMC Musculoskelet Disord. 2026 Jan 13;27:27. doi: 10.1186/s12891-025-09076-y (PMC12801448; doi:10.1186/s12891-025-09076-y)
Supplement: Supplementary file 8 — Supplementary Material 8: Table 8. [file 12891_2025_9076_MOESM8_ESM.xlsx]

## Sheet: Table 6. Cox regression model r
Table 8. Cox regression model related to resurfacing in TKA
Variable	HR	IC 95%	P-value*
WPR VS PR	2.33	0.01 – 500	0.76
Anterior knee pain	1.15	0.005 – 250	0.96
Aseptic loosening	16.7	4.35 – 50.0	<0.001
Periprosthetic joint infection	3.85	0.92 – 16.7	0.07
The PR group was used as the reference in the Cox regression analysis. *The P-
value was calculated using the Wald test
