# Supplementary material for: Patellar resurfacing as a prognostic variable in total knee arthroplasty: a two‑decade retrospective cohort (2000‑2020)
Source: BMC Musculoskelet Disord. 2026 Jan 13;27:27. doi: 10.1186/s12891-025-09076-y (PMC12801448; doi:10.1186/s12891-025-09076-y)
Supplement: Supplementary file 10 — Supplementary Material 10: Figure 2. [file 12891_2025_9076_MOESM10_ESM.xlsx]

## Sheet: BD SPSS
No. Consec	FECHA	REGISTRO	Edad	Sexo	IMC	Artritis reumatoide	Necrosis avascular	Espondilitis anquilosante	Lupus	IRC	Hipotoriodismo	Lateralidad	Tipo de prótesis	Tamaño del componente femoral	Tamaño del componente tibial	Medida del polietileno (mm)	Componente patelar	Aflojamiento aséptico	Infección periprotésica	Artrofibrosis	Inestabilidad posterior	Inestabilidad medial	Tendinitis rotuliano, isquiot, etc.	Fractura periprotésica	Revisión	Lesión del nervio peroneo comun	Tiempo desde colocación prótesis hasta falla o último seguimiento (meses)	Falla de prótesis	complicaciones	ESCALA DE WOMAC PREQX	ESCALA DE WOMAC	ESCALA DE OXFORD PREQX	ESCALA DE OXFORD	ENA PREQX	ENA	dolor en cara anterior de rodilla	telefono
1	2000-02-06	164649	53	1	23.5	1	NO	NO	2	NO	NO	1	search AGC	3	3	10MM	2	si	no	no	no	no	no	no	no	no	200	si	afljamiento aseptico	66	40	12	20	7	4	1
2	2000-08-10	150194	67	1	24.3	1	NO	NO	2	NO	NO	1	PS. AGC	65MM	75mm	10mm	1	no	si	no	no	no	no	no	no	no	5	si	infeccion periprotesica. Lavado y atb 2002	67	45	13	24	6	4	2	9535320971
3	06.01.2000	153966	72	1	26	1	si	si	1	si	si	1					1	si 2011	no	no	no	no	no	no	si 2011	SI	120	si	aflojamiento aseptico	68	32	14	20	8	4	2	2223206011
4	18.08.2000	157620	83	2	28	2	no	no	2	no	no	1	agc	79	80	10	2	si							si		216	si	aflojamiento	69	40	15	20	4	2	1
5	22.01.2000	151796	70	2	24	1	no	no	2	no	no	1	agc			10	1	si							si		216	si	aflojamiento	70	40	16	22	6	2	2
6	03.06.2000	125275	91	1	27	1	no	no	2	no	no	1					2	si	no	no	no	no	no	no	no	no	250	si aflojamiento aseptico		71	30	6	10	6	4	1
7	07.02.2001	125275	91	1	27	1	no	no	2	no	no	1					2	si	no	no	no	no	no	no	no	no	250	si aflojamiento aseptico		72	30	8	10	5	4	1
8	2001-08-15	144735	57	1	23	2	NO	si	2	NO	NO	1	CR. AGC	2	2	10MM	2	si	no	no	no	no	no	no	no	no	264	si	si aflojamiento	73	25	19	20	5	4	1	5543405172
9	2001-08-22	186565	67	1	28	1	si	No	2	No	No	1	PS. J&J	60MM	64MM	10MM	2	si. 2015	SI 2022	no	no	no	no	no	SI 2022	no	264	si	Aflojamiento aseptico 2015.	74	40	8	10	5	4	1	5573002916
10	26.09.2001	153966	73	1	26	1	si	si	1	si	si	2					1	si 2011	no	no	no	no	no	no	si 2011	SI	120	si	aflojamiento aseptico	75	32	21	21	8	4	2	2223206011
11	2001-10-17	149044	50	1	24.5	1	si	NO	2	no	Si	1	CR.	2	2	8MM	2	no	no	no	no	no	no	no	no	no		no	no	76	35	14	20	6	2	1
12	2001-10-31	179755	54	2	22.5	1	NO	NO	2	NO	NO	2	PS. J&J	3	2	12mm	2	no	no	no	no	no	no	no	no	no	264	no	no	77	30	23	40	10	0	1	5548879037
13	2001-10-10	150194	67	1	24.3	1	NO	NO	2	NO	NO	2	PS. AGC	65MM	75mm	10mm	2	no	si	no	no	no	no	no	no	no	5	si	infeccion periprotesica. Lavado y atb 2002	78	45	19	20	6	4	1	9535320971
14	2001-11-21	166844	61	2	25.5	2	si	NO	2	NO	NO	1	PS. AGC	65MM	80MM	8MM	2	no	no	no	no	no	no	no	no	no	264	no	NO	79	20	25	35	3	2	1
15	05.12.2001	154867	96	1	25	1	no	no	2	no	no	1					2	si	no	no	no	no	no	no	no	no	250	si	artrofibrosis	80	40	26	30	9	4	1
16	2001-12-12	67394	94	1	27	2	no	no	2	no	no	2					2	si	no	no	no	no	no	no	no	no	250	si	si aflojamiento	81	70	15	10	9	5	1
17	2002-01-09	106056	76	1	26	1	no	no	2	no	no	2					1	no	no	no	no	no	no	no	no	no	250	no	no	82	0	14	48	6	0	2
18	2002-01-16	183518	70	2	25.6	1	NO	NO	2	NO	NO	2	PS. AGC	65MM	70MM	12MM	2	si	no	no	no	no	no	no	si	no	200	si aflojamiento aseptico	si aflojamiento	83	20	14	30	7	3	1
19	2002-01-23	195527	66	2	23	1	NO	NO	2	NO	NO	2	PS AGC	62.5mm	70mm	12mm	1	si	no	no	no	no	no	no	no	no	180	si aflojamiento aseptico	si aflojamiento	84	46	4	5	9	6	2	5521386022
20	2002-01-30	186565	67	1	28.5	1	NO	NO	2	NO	NO	2	PS. J&J	60MM	64MM	10MM	2	no	no	no	si	no	no	no	si	no	96	si inestabilidad posterior	INESATBILIDAD POSTERIOR. REVISION EN 2010.	85	25	14	25	8	3	1
21	2002-02-06	164649	55	1	23.5	1	NO	NO	2	NO	NO	2	search AGC	3	3	10MM	2	no	si	no	no	no	no	no	no	no	5	no	CELULITIS. 2002	86	20	14	20	10	4	1
22	2002-04-10	149044	71	1	26.5	1	NO	NO	2	NO	NO	2	CR. J&J	2	2	8MM	1	no	no	no	no	no	no	no	no	no	252	no	no	87	20	14	22	6	2	2
23	2002-04-24	146473	72	1	27	1	NO	NO	2	sssss	NO	2	PS. AGC	55mm	65mm	12mm	2	si	no	no	no	no	no	no	si. 2014	no	144	si	AFLOJAMIENTO ASEPTICO + INESTABILIDAD. REVISION 2014	88	48	6	10	7	4	1
24	05.02.2002	160946	91	1	26	2	no	no	2	no	no	2					1	no	si	no	no	no	no	no	si 2002	no	3	si infeccion	si infeccion	89	40	4	20	6	5	2
25	02.10.2002	160605	91	2	26	2	no	no	2	no	no	1	agc				1	no	no	no	no	no	no	no	no	no	250	no	no	90	15	5	36	6	3	2
26	2003-01-09	106056	76	1	26	1	no	no	2	no	no	1					1	no	no	no	no	no	no	no	no	no	250	no	no	91	10	6	48	7	0	2
27	2003-06-04	141132	64	1	29.5	1	NO	NO	2	NO	NO	2	search	3	2	12MM	1	no	no	no	no	no	no	no	no	no	243	no	no	92	60	7	20	8	2	2
28	2003-02-06	164649	56	1	23.5	1	NO	NO	2	NO	NO	1	search AGC	3	3	10MM	2	no	no	no	no	no	no	no	no	no	240	no	no	93	58	8	20	9	4	1
29	2003-03-19	193656	91	1	29.3	1	NO	NO	2	NO	NO	1	search. Gentafix 3	3	3	10MM	1	no	no	no	no	no	no	no	no	no	243	no	no	94	36	9	30	6	1	2
30	2003-01-08	167809	62	1	31.2	1	NO	NO	2	NO	NO	1	PS. SCORPIO	62.5mm	70mm	10mm	1	si	no	no	no	no	no	si	si	no	180	no	fractura periprotesica y aflojamiento	95	36	6	20	8	4	2	7647641683
31	20.01.2003	123248	87	1	26	2	no	no	2	no	no	2					2	no	no	no	no	no	no	no	no	no	243	no	no	45	30	7	30	7	2	1
32	01.03.2003	193656	77	1	24	1	no	no	1			1					1	no	no	no	no	no	no	no	no	no	240	no	no	46	12	8	28	9	0	2
33	01.03.2003	199307	78	1	25	1	no	no	1			1					1	no	no	no	no	no	no	no	no	no	241	no	no	47	17	9	29	6	0	2
34	01.03.2003	225204	79	1	26	1	no	no	1			1					1	no	no	no	no	no	no	no	no	no	242	no	no	48	21	9	30	9	0	2
35	08.03.2003	218617	82	1	27	1	no	no	1			1					1	no	no	no	no	no	no	no	no	no	243	no	no	49	19	9	33	7	0	2
36	08.03.2003	223248	83	1	28	1	no	no	1			1					1	no	no	no	no	no	no	no	no	no	244	no	no	50	20	9	38	8	0	2
37	08.03.2003	237462	84	1	29	1	no	no	1			1					1	no	no	no	no	no	no	no	no	no	245	no	no	51	21	9	39	10	2	2
38	15.03.2003	128118	56	2	30	2	no	no	1			1					1	no	no	no	no	no	no	no	no	no	246	no	no	52	25	8	40	7	4	2
39	15.03.2003	230441	57	2	31	2	no	no	1			1					1	no	no	no	no	no	no	no	no	no	247	no	no	53	23	7	41	7	5	2
40	19.03.2003	206311	58	2	32	2			1			1					2										248		no	54	49	14	37	6	3	1
41	21.03.2003	250637	59	2	33	2			1			1					2										249		no	55	45	15	40	7	4	1
42	28,05.2003	110244	94	1	25	1	no	no	2	no	no	1					2	si	no						si		168	si	infeccion de piel	56	59	16	29	8	4	1
43	2003-09-30	190728	53	1	30	1	NO	NO	2	NO	NO	2	PS. AGC	60 MM	65MM	12MM	1	si	no	no	no	no	no	no	si. 2014	si	243	si	INESTABILIDAD MEDIAL. AFLOJAMIENTO ASEPTICO 2014. REVISION	57	30	17	30	10	2	2	5527048407
44	2004-07-14	150496	62	1	21.5	2	NO	NO	1	NO	NO	2	PS. AG	65mm	65x10mm	10mm	2	si	no	no	no	si	no	si	si. 2008	no	48	si	no	58	20	18	40	6	0	1	5527691693
45	2004-01-19	161835	57	2	24.5	1	NO	NO	2	NO	NO	1	PS. AG	65mm	71mm	10mm	2	no	si	no	no	no	no	no	no	no	72	si	si. Infección. Lavado qx 2012	59	20	19	20	7	4	1
46	2004-02-11	212263	63	1	26.4	1	NO	NO	2	NO	NO	1	PS. AGC	65MM	70MM	8MM	2	no	no	no	no	no	no	no	no	no	243	no	NO.	25	50	20	30	10	4	1
47	2004-02-25	201440	62	1	28.4	2	NO	NO	1	NO	NO	2	PS. SCORPIO	62.5mm	70mm	10mm	1	no	no	no	no	no	no	no	no	no	228	no	no	26	39	21	40	7	2	2
48	2004-08-25	193057	62	1	26.8	1	NO	NO	2	NO	NO	1	PS. AGC	67.5	71mm	12mm	2	no	si	si	no	no	no	no	no	no	2	si	Artitis septica. Lavado qx, nov2004	27	20	4	40	7	2	1
49	2004-11-30	154642	57	2	34.2	1	NO	NO	2	NO	NO	2	PS. PFC DEPUY	66	71	10MM	1	no	si	no	no	no	no	no	no	no	228	no	no	28	20	5	45	9	0	2
50	2005-01-05	255895	88	1	28	1	NO	NO	2	NO	NO	1	PS. AGC	60mm	75x8mm	8mm	2	no	no	no	no	no	no	no	no	no	216	no	NO	29	20	6	30	9	2	1
51	2005-01-05	146225	94	1	28	2	NO	NO	2	NO	NO	1	PS. AGC	60mm	75x8mm	8mm	1	no	no	no	no	no	no	no	no	no	200	si aflojamiento aseptico	si aflojamiento	30	70	7	14	8	5	1	2223206011
52	2005-01-05	149599	79	1	30	2	NO	NO	1	NO	NO	2	PS. AGC	60mm	75x8mm	8mm	2	no	no	no	no	no	no	no	no	no	216	no	NO	19	30	8	32	8	4	1
53	2005-01-05	187326	85	1	28	2	NO	NO	2	NO	NO	1	PS. AGC	60mm	75x8mm	8mm	1	no	no	no	no	no	no	no	no	no	156	no	no	20	10	9	30	5	0	2
54	2005-01-12	153966	73	1	28	1	NO	NO	2	NO	NO	1	PS. AGC	60mm	75x8mm	8mm	2	no	no	no	no	no	no	no	no	no	156	no	NO	22	10	10	30	8	2	1
55	2005-01-12	187326	61	1	28	1	NO	NO	2	NO	NO	1	PS. AGC	60mm	75x8mm	8mm	1	no	no	no	no	no	no	no	no	no	216	no	no	22	10	11	40	5	2	2
56	2005-04-20	125245	70	2	32.5	1	NO	NO	2	NO	NO	2	PS. AGC	60M	80MM	12MM	1	no	no	no	no	no	no	no	no	no	216	no	no	23	65	12	20	6	4	2
57	2006-03-16	125245	70	2	28	1	NO	NO	2	NO	NO	1	PS. AGC	60M	80MM	12MM	2	no	no	no	no	no	no	no	no	no	216	no	NO	24	30	12	40	7	1	1
58	03.03.2006	150226	60	1	25.4	1	NO	NO	2	NO	NO	1	PS. AXIMS	60MM	70	10mm	2	no	no	no	no	no	no	no	no	no	216	no	no	25	50	12	30	8	4	1
59	26.08.2006	215922	42	1	25	1	NO	NO	2	NO	NO	2	PS. AGC	55MM	70MM	10MM	1	no	no	no	no	no	no	si	no	no	144	si	FRACTURA PERIPROTESICA 2018. O/S CLAVO CENTROMEDULAR.	26	70	12	20	10	6	2
60	2006-11-13	201427	60	1	23.3	1	NO	NO	2	NO	NO	1	PS. PFC DEPUY	3	3	8MM	2	no	no	no	no	no	no	no	no	no	147	no	NO	27	50	12	30	10	2	1
61	2007-03-07	198754	60	1	24.5	2	NO	NO	1	NO	NO	1	PS. AGC	60MM	70	10MM	2	no	si	no	no	no	no	no	no	no	6	si	SI. DEHISENCIA + INFECC. PERIPROT. -- LAVADO Y CIERRE 07	28	30	12	30	7	2	1
62	2007-03-08	220361	60	1	27.5	1	NO	NO	2	NO	NO	2	PS. AGC	55mm	70x8mm	8mm	2	no	no	no	no	no	no	no	no	no	192	no	no	29	15	14	48	10	0	1
63	2007-03-09	143036	55	1	24.3	1	NO	NO	2	NO	NO	2	PS. AGC	75mm	75x10mm	10mm	2	no	no	no	no	no	no	no	no	no	192	no	no	30	10	14	46	8	0	1	7771799006
64	2007-03-10	218415	52	1	31.3	1	NO	NO	2	NO	NO	1	PS. AGC	60mm	70x8mm	8mm	2	no	no	si	no	no	no	no	no	no	190	no	artrofibrosis 09/2007 (manipulación)	31	30	14	30	9	3	1
65	2007-03-11	190387	50	1	30.5	1	NO	NO	2	NO	NO	1	CR. AGC	65mm	65x10mm	10mm	1	no	no	no	no	no	no	no	no	no	190	no	no	32	20	14	40	9	2	2	5540606189
66	2007-03-12	113737	62	1	29.3	1	NO	NO	2	NO	NO	1	PS. AGC	60mm	70mm	12mm	2	no	no	no	no	no	no	no	no	no	190	no	no	33	34	14	30	8	4	1
67	2007-03-13	195527	66	2	23	1	NO	NO	2	NO	NO	1	PS AGC	62.5mm	70mm	12mm	1	no	no	no	no	no	no	no	no	no	180	no	no	45	15	9	40	10	0	2	5521386022
68	2007-03-14	166255	62	1	24.7	2	NO	NO	2	NO	si	2	PS. AGC	60mm	75x10mm	8mm	1	no	no	no	no	no	no	no	no	no	180	no	no	36	16	10	40	8	0	2	7751142607
69	13.02.2008	190745	62	1	25	1	NO	NO	2	NO	NO	2	PS. AGC	55MM	70MM	12MM	1	no	no	si	no	no	no	no	no	no	24	no	artrofibrosis movilizacion	55	30	11	36	10	3	2
70	13.08.2008	220611	42	1	23.8	1	NO	NO	2	si	NO	2	PS. AGC	65mm	8x75mm	8mm	2	no	no	si	no	no	no	no	no	no	6	no	atrofibrosis movilizacion	54	60	12	10	7	5	1
71	12.11.2008	164234	40	1	29.5	1	NO	NO	2	NO	NO	1	PS. AGC	60MM	75MM	9MM	1	no	no	no	no	no	no	no	no	no	180	no	no	56	10	13	40	10	2	2	7751456215
72	09.01.2009	123168	62	1	32.4	1	NO	NO	2	NO	NO	1	PS. AGC	60	71	9	2	no	no	no	no	no	no	no	no	no	168	no	NO	78	4	22	42	9	0	1
73	21.01.2009	201516	95	1	32.4	1	NO	NO	2	NO	NO	1	PS. AGC	65	71	9	1	no	no	no	no	no	no	no	no	no	168	si	si aflojamiento	45	40	15	32	10	4	2	7774538363
74	04.02.2009	230441	78	1	32.4	1	NO	NO	2	NO	NO	1	PS. AGC	65	71	8	2	no	no	no	no	no	no	no	no	no	168	si	si aflojamiento	67	60	16	20	9	6	1
75	18.02.2009	43959	76	1	32.4	1	NO	NO	2	NO	NO	1	PS. AGC	65	71	8	2	no	si	no	no	no	no	no	no	no	100	si	infeccion superficial de piel	70	70	8	10	9	6	1
76	25.02.2009	200472	67	1	32.4	1	NO	NO	2	NO	NO	2	PS. AGC	65	65	9	1	no	no	no	no	no	no	no	no	no	168	si	no	58	20	18	40	9	0	2
77	04.03.2009	206311	48	1	34.4	1	NO	NO	2	NO	NO	1	PS. AGC.	60MM	70MM	10	2	si	no	no	no	no	no	no	si	no	36	si	DESGASTE LATERAL. SIN AFLOJAMIENTO A LOS 3 AÑOS.	56	60	5	10	9	5	1
78	18.03.2009	130873	72	1	25	1	NO	NO	2	NO	NO	1	agc	62	71	10	2	no	no	no	no	no	no	no	no	no	198	no	no	56	40	6	32	10	4	1
79	22.04.2009	148807	83	1	26	2	NO	NO	1	NO	NO	1	agc	65	71	10	1	no	no	no	no	no	no	no	no	no	198	no	no	67	20	7	36	7	2	2
80	22.07.2009	207293	87	1	26	1	NO	NO	2	NO	NO	1	agc	60	71	10	1	no	no	no	no	no	no	no	no	no	198	no	no	45	20	8	42	10	0	2
81	30.09.2009	198293	37	1	25	1	NO	NO	2	NO	NO	1	agc	62	71	10	1	no	no	no	no	no	no	no	no	no	198	no	no	67	10	9	40	10	0	2	5587429433
82	05,08.2009	202896	40	2	25	1	NO	NO	2	NO	NO	1	vanguard	62	71	10	1	no	no	no	no	no	no	no	no	no	198	no	no	78	10	8	40	10	2	2
83	12.08.2009	205401	69	1	27	2	NO	NO	1	NO	NO	1	vanguard	62	71	10	1	no	no	si	no	no	no	no	no	no	198	si	si frcatura de patela	77	10	7	40	7	2	2
84	28.01/2009	204023	92	2	27	1	NO	NO	2	NO	NO	2	PS. AGC	55MM	65MM	8MM	2	si	no	no	no	no	no	no	no	no	150	si	artrofibrosis	76	70	8	10	9	4	1	5559614224
85	2009-09-16	220737	55	1	35.5	1	NO	NO	2	NO	NO	2	PS. AGC	55MM	65MM	8MM	2	no	no	si	no	no	no	no	no	no	12	no	artrofibrosis	56	70	9	10	9	4	1
86	2009-10-21	183277	75	1	30	2	NO	NO	1	NO	NO	1	PS. AGC	55MM	65MM	8MM	1	no	no	no	no	no	no	no	no	no	168	si	rotura tendo patelar	67	20	8	38	5	4	2
87	2009-11-04	138062	88	2	26	2	NO	NO	1	NO	NO	1	PS. AGC	55MM	65MM	8MM	1	no	no	no	no	no	no	si	no	no	100	no	frcatura erpirptesica	55	70	12	23	6	4	2	5535618481
88	2009-11-18	217317	72	1	24	2	NO	NO	1	NO	NO	1	PS. AGC	55MM	65MM	8MM	1	no	no	no	no	no	no	no	no	no	168	no	no	36	10	23	40	6	2	2	7777884207
89	2009-11-25	217317	89	2	35.5	2	NO	NO	2	NO	NO	1	PS. AGC	55MM	65MM	8MM	2	no	no	no	no	no	no	no	no	no	168	no	no	56	70	12	10	7	4	1	5535618481
90	2010-09-28	225478	75	1	28.7	1	NO	NO	2	NO	NO	1	PS. AGC	65MM	75MM	9MM	1	no	no	no	no	no	no	no	no	no	144	no	dESGASTE LATERAL. SIN AFLOJAMIENTO A LOS 3 AÑOS.	67	15	13	34	8	0	2	5545434297
91	05,08.2010	202896	41	2	25	1	NO	NO	2	NO	NO	2	vanguard	62	71	10	2	no	no	no	no	no	no	no	no	no	156	no	no	45	20	12	30	7	5	1	5559614224
92	30.09.2010	198293	38	1	25	1	NO	NO	2	NO	NO	2	agc	62	71	10	1	no	no	no	no	no	no	no	no	no	156	no	no	45	10	22	40	7	0	2	5587429433
93	2010-09-08	116980	65	2	28.3	1	NO	NO	1	NO	NO	1	PS. AGC	60mm	70mm	10MM	1	no	no	no	no	no	no	no	no	no	144	no	no	67	0	21	48	7	2	2	7774538363
94	2010-09-29	124494	68	1	25	1	NO	NO	2	NO	NO	2	PS. AGC	65MM	75MM	12MM	2	no	no	no	no	no	no	no	no	no	156	no	NO	46	32	23	38	9	2	1
95	2010-11-03	145404	69	2	24.3	1	NO	NO	2	NO	NO	1	PS. AGC	55MM	70MM	12MM	2	si	no	no	no	no	no	no	no	no	80	no	si aflojamiento aseptico	37	20	18	40	6	2	1
96	2010-11-24	164234	28	1	24.4	1	NO	NO	2	NO	NO	1	PS. AGC	65MM	75MM	9MM	1	no	no	no	no	no	no	no	no	no	160	no	no	45	10	17	40	7	0	2	7751456215
97	2010-09-01	190304	69	1	31.4	1	NO	NO	2	NO	NO	1	PS. SCORPIO	5	5	10MM	2	no	no	no	no	si	no	no	si	no	108	si	SI. INESTABILIDAD VALGO. 2019	67	50	15	20	9	4	1
98	2010-05-26	190728	64	1	31.5	1	NO	NO	2	NO	NO	1	PS. AGC	60MM	65MM	12MM	1	no	si	no	no	no	no	no	no	no	36	si	si infeccion perirpteisca	78	20	19	36	5	1	2
99	2010-09-22	229430	66	1	27.4	1	NO	NO	2	NO	NO	2	PS. VANG.	60MM	70MM	12MM	2	no	no	no	no	no	no	no	no	no	144	no	NO	41	16	20	40	9	3	1
100	13.02.2010	190745	62	1	25	1	NO	NO	2	NO	NO	1	PS. AGC	55MM	70MM	12MM	1	no	no	no	no	no	no	no	no	no	156	no	no	48	10	22	40	8	0	2
101	2010-07-28	245409	42	1	24.9	1	NO	NO	2	NO	NO	1	PS. AGC	55MM	70MM	10MM	2	no	no	no	no	no	si	no	no	no	144	no	TENDINITIS ROTULIANO 2011	67	0	21	48	8	2	1
102	2010-10-27	245409	43	1	26.5	1	NO	NO	2	NO	NO	2	PS. AGC	55MM	70MM	10MM	2	no	no	no	no	no	no	no	no	no	144	no	NO	44	10	23	40	9	3	1
103	2010-06-16	220737	57	1	23.7	1	NO	NO	2	NO	NO	1	PS. AGC	55MM	65MM	8MM	2	no	no	no	no	no	no	no	no	no		no	NO	45	80	4	5	10	6	1	5559614224
104	2011-01-19	188983	52	1	21.1	1	NO	NO	2	NO	NO	1	PS. SCORPIO	5	5	10MM	2	no	no	no	no	no	no	no	no	no	144	no	NO	46	15	25	40	8	2	1
105	2011-03-02	123168	40	1	31.7	1	NO	NO	2	NO	NO	2	PS. SCORPIO	3	71	3	2	no	no	no	no	no	no	no	no	no	144	no	NO	33	8	22	46	10	2	1	7774538363
106	2011-07-13	235554	70	1	32.5	2	NO	NO	1	NO	NO	2	PS. AGC	60MM	70MM	8MM	2	no	no	no	no	no	no	no	no	no	132	no	NO	34	10	17	38	7	4	1
107	2011-07-20	197635	69	1	29	1	NO	NO	2	NO	NO	2	PS. AGC	65MM	65MM	10MM	2	no	no	no	no	no	no	no	no	no	132	no	NO	35	20	3	30	5	5	1
108	2011-09-28	225478	44	1	28.4	1	NO	NO	2	NO	NO	2	PS. AGC	65MM	75MM	9MM	2	no	no	no	no	no	no	no	no	no	130	no	NO	56	0	16	48	5	0	2
109	2011-10-05	220863	50	1	24	1	NO	NO	2	NO	NO	1	PS. SCORPIO	3	3	12MM	1	no	no	no	no	no	no	no	no	no	130	no	no	37	0	19	48	9	0	2
110	2011-11-09	188983	52	1	25.4	1	NO	NO	2	NO	NO	1	PS. SCORPIO	5	5	10MM	2	no	no	no	no	no	no	no	no	no	130	no	NO	38	26	21	30	10	4	1
111	2011-11-16	153966	70	1	28.6	1	NO	NO	2	NO	NO	1	PS. VANG.	62.6mm	80x14mm	12mm	2	no	no	no	no	no	no	no	no	no	130	no	NO	39	40	17	20	10	4	1
112	2011-11-30	147990	69	1	29	2	NO	NO	1	NO	NO	1	CR. SCORPIO	6	5	10MM	2	si	no	si	no	no	no	no	no	no	108	si	SI. AFLOJAMIENTO ASEPTICO. ARTROFIBROSIS 2020	40	30	22	30	6	4	1
113	2011-12-07	165096	54	1	27.8	2	NO	NO	1	NO	NO	2	PS. AGC	60MM	71MM	8MM	1	no	no	no	no	no	no	no	no	no	130	no	no	48	10	19	40	5	2	2
114	2012-10-05	220863	50	1	25.3	2	NO	NO	1	NO	NO	2	PS. SCORPIO	3	3	12MM	1	no	no	no	no	no	no	no	no	no	2	no	fractura de patela	68	30	22	24	8	4	2
115	20.03.2012	165096	55	1	27	1	NO	NO	2	NO	NO	1	PS. AGC	60MM	70MM	8MM	2	no	no	no	no	no	no	no	no	no	6	si	si rotura tendo patelar	57	30	21	22	7	4	1
116	21.06.2012	217009	45	1	28.8	1	NO	NO	2	NO	NO	1	PS. AGC.	55MM	70MM	10MM	1	no	no	no	no	no	no	no	no	no	130	no	no	69	0	40	48	7	0	2
117	21.12.2012	229430	69	1	28.6	1	NO	NO	2	NO	NO	1	PS. VANG.	60MM	70MM	12MM	2	no	no	no	no	no	no	no	no	no	130	no	NO	76	20	23	40	9	2	1
118	2.10.2012	228119	60	1	31.5	1	NO	NO	2	NO	NO	1	PS. VANG.	67.5MM	71MM	10MM	1	no	no	no	no	no	no	no	no	no	130	no	no	78	10	23	43	9	0	2
119	18.03.2013	217009	46	1	30.5	2	NO	NO	1	NO	NO	2	CR. VANG	55MM	63MM	16MM	1	no	si	no	no	no	no	no	si. 2018	no	60	si	SI. INFECCION PERIPROTESICA. RETIRO + ESPACIADOR. 2018	78	70	14	22	4	4	2
120	2013-03-06	254555	42	1	32.5	1	NO	NO	2	NO	NO	1	CR. SCORPIO	6	6	9MM	2	no	no	no	no	no	no	no	no	no	120	no	NO	67	10	29	40	8	2	1
121	2013-01-09	215922	42	1	34	1	NO	NO	2	NO	NO	1	PS. CHART-ST.	3	2	11MM	1	no	no	no	no	no	no	no	no	no	120	no	no	90	20	18	46	10	0	2
122	2013-11-06	153365	59	1	33.1	1	NO	NO	2	NO	NO	2	PS PLUS. SIGMA 2	2	3	10MM	2	no	no	no	no	no	no	no	no	no	120	no	no	89	30	17	40	9	4	1
123	2013-12-11	228119	60	1	23.6	1	NO	NO	2	NO	NO	1	PS. VANG.	67.5MM	71MM	10MM	1	no	no	no	no	no	no	no	no	no	120	no	no	88	10	16	42	7	0	2
124	2013-04-24	154971	61	1	26.4	2	NO	NO	1	NO	NO	1	PS. VANG	55MM	67MM	10MM	2	no	no	no	no	no	no	no	no	no	120	no	NO	78	34	12	30	9	4	1
125	2013	177858	54	1	28.9	2	NO	NO	1	NO	NO	1	pfc sigma				1	no	no	no	no	no	no	no	no	no	120	no	no	67	0	32	48	7	0	2	7242670568
126	2013-12-04	201427	70	1	26.5	2	NO	NO	1	NO	NO	2	SSK. VANG	60	67	12MM	1	no	no	no	no	no	no	no	no	no	2	no	infeccion superficial de piel	67	10	34	40	6	0	2
127	2014-02-05	241671	43	1	25.4	2	NO	NO	1	NO	NO	1	PS. VANG	55MM	71MM	10MM	2	no	no	no	no	no	no	no	no	no	120	no	NO	56	50	7	16	5	6	1
128	2014-07-23	228772	46	1	21	2	NO	NO	1	NO	NO	1	CR. VANG	62.5MM	71MM	14MM	2	no	no	no	no	no	no	no	no	no	110	no	NO	56	46	5	18	4	2	1
129	2014-02-25	201440	62	1	28.4	2	NO	NO	1	NO	NO	1	vanguard	62.5mm	70mm	10mm	1	no	no	si	no	no	no	no	no	no	108	no	si artrofibrosiss movilizacion	55	0	20	48	5	0	2
130	2014-04-30	260356	50	1	30.5	1	NO	NO	2	NO	NO	2	PS. VANG	55MM	59MM	10MM	2	no	no	si	no	no	no	no	no	no	24	no	si artrofibrosis movilizacion	33	28	1	30	9	4	1
131	2014-06-25	182697	79	1	20.5	1	NO	NO	2	NO	NO	2	CR. VANG	55MM	67MM	12MM	1	no	no	no	no	no	no	no	no	no	110	no	no	56	30	2	36	9	3	2
132	02.07.2014	269626	52	1	31.5	1	NO	NO	2	NO	NO	1	CR. VANG.	60MM	67MM	12MM	2	no	no	no	no	no	no	no	no	SI		no	NO.	39	30	4	30	10	2	1	5527521303
133	07.08.2014	59548	75	1	28	2	no	no	2	no	no	1	vanguard	67.5	65	10	1	no	no	no	no	no	no	no	no	no	108	no	artrofibrosis	88	0	5	48	9	0	2	9381298877
134	2014	270608	79	2	29	2	NO	NO	2	NO	NO	2	vanguard	70	75	10	1	NO	NO	NO	NO	NO	NO	NO	NO	NO	47	NO	no	87	0	6	48	98	0	2	5543553963
135	2014-11-19	258930	61	2	23.4	2	NO	NO	1	NO	NO	2	CR. VANG	62.5MM	79MM	10MM	2	no	no	no	no	no	no	no	no	no	110	no	NO	67	24	7	30	7	3	1
136	2014-05-21	249185	63	1	34.7	1	NO	NO	2	si	NO	1	CR. VANG	57.5MM	67MM	10MM	1	no	no	no	no	no	no	no	no	no	110	no	no	89	0	9	48	6	0	2
137	2014-07-02	269626	63	1	27.6	1	NO	NO	2	NO	NO	1	PS. SCORPIO	7	5	10MM	2	no	no	no	no	no	no	no	no	si	108	no	LESION N. PERONEO COMUN DERECHO.	76	50	4	10	10	4	1
138	2014-08-13	224235	63	1	25	1	NO	NO	2	NO	NO	2	CR. VANG	65MM	71MM	10MM	1	no	no	no	no	no	no	no	no	no	108	no	no	67	0	3	48	89	0	2
139	2014-11-26	212034	63	1	24.3	2	NO	NO	1	NO	NO	2	CR. VANG	62.5MM	67MM	12MM	1	no	no	no	no	no	no	no	no	no	108	no	no	78	10	5	46	6	0	2
140	2014-10-29	201820	64	1	25.6	1	NO	NO	2	NO	NO	1	PS. SCORPIO	7	7	12MM	2	no	no	no	no	no	no	no	no	no	108	no	NO	87	32	6	29	9	2	1
141	2014-07-16	235422	75	1	22.4	1	NO	NO	2	NO	NO	1	CR. VANG	60MM	67MM	12MM	2	no	no	no	no	no	no	no	no	no	108	no	NO	76	28	7	30	10	4	1
142	2014-03-05	154642	48	2	21	1	NO	NO	2	NO	NO	1	PS. SCORPIO	7	7	12MM	1	no	no	no	no	no	no	no	no	no	108	no	no	67	10	8	46	9	2	2
143	2014-06-04	261546	68	2	31.4	1	NO	NO	2	NO	NO	2	PS. VANG.	75MM	79MM	10MM	1	no	no	no	no	no	no	no	no	no	108	no	no	89	0	6	48	9	0	2
144	2014-06-25	260824	46	1	30	1	NO	NO	2	NO	NO	2	CR. VANG	65MM	71MM	10MM	1	no	no	no	no	no	no	no	no	no		no	no	76	0	3	48	7	0	2
145	2015-03-25	111988	81	1	30	2	NO	NO	2	NO	SI	2	CR. VANG	62.5	67	12	1	NO	NO	NO	NO	NO	NO	NO	NO	NO	96	NO	no	66	10	3	48	6	0	2	5556551916
146	08.04.2015	273518	79	2	28	2	NO	NO	2	NO	NO	2					1	NO	NO	NO	NO	NO	NO	NO	NO	NO	100	NO	no	78	0	4	48	7	0	2	5556734376
147	22.04.2015	179543	57	1	26	1	NO	NO	2	NO	NO	1	CR VANG	62.5	64	10	1	NO	NO	NO	NO	NO	NO	NO	NO	NO	100	NO	no	76	15	2	35	10	3	2	5557902686
148	29.04.2015	82159	81	1	30	2	NO	NO	2	NO	si	1	CR VANG	74	67	10	1	no	no	no	no	no	no	no	no	no	100	no	no	67	0	18	48	9	0	2	5556804549
149	06.05.2015	240718	76	1	35	2	NO	NO	2	NO	SI	1	CR VANG	67	66	10	1	NO	NO	NO	NO	NO	NO	NO	NO	NO	99	NO	no	89	25	13	32	7	3	2	4422816964
150	06.05.2015	163307	85	2	24	2	NO	NO	2	NO	SI	1	vanguard	68	72	10	1	NO	NO	NO	NO	NO	NO	NO	NO	NO	99	NO	no	87	10	13	40	6	2	2	5535168407
151	13.05.2015	123616	48	1	28.7	1	NO	NO	2	NO	NO	2	CR. VANG.	60MM	67MM	10MM	2	no	no	no	no	no	no	no	no	no	99	no	NO	66	20	34	44	9	3	1
152	20.05.2015	246673	45	1	30.7	1	NO	NO	2	NO	NO	2	PS. VANG.	67.5MM	75MM	10MM	2	no	no	no	no	no	no	no	no	no	99	no	NO.	32	22	4	37	8	2	1	5570431812
153	27.05.2015	255895	76	1	24	1	NO	NO	2	NO	NO	1	SCORPIO STRIKER	7	7	10	1	NO	NO	NO	NO	NO	NO	NO	NO	NO	99	NO	no	56	20	5	32	7	0	2	5628259587
154	17.06.2015	66642	86	1	21	2	NO	NO	2	NO	SI	2	IZQUEIRDA				1	NO	NO	NO	NO	NO	NO	NO	NO	NO	98	NO	no	67	10	6	40	8	0	2	5518242225
155	01.07.2015	260356	31	1	31.7	1	NO	NO	2	NO	NO	2	PS. VANG.	55mm	59mm	10mm	1	no	no	no	no	no	no	no	no	no	97	no	no	78	10	7	44	9	0	2	5540356741
156	15.07.2015	177858	54	1	28.9	1	NO	NO	2	NO	NO	2	CR. VANG.	60mm	67mm	12mm	2	no	no	no	no	no	no	no	no	no	97	no	no	36	10	8	45	8	1	1	7242670568
157	22.07.2015	230195	85	2	26	2	NO	NO	2	NO	NO	1	SCORPIO STRIKER	8	11	10	2	NO	NO	NO	NO	NO	NO	NO	NO	NO	96	no	no	37	15	9	30	7	2	1	5524022160
158	30.07.2015	141267	47	1	28	1	NO	NO	2	NO	NO	2	PS. SCORPIO	7	5	15MM	1	no	si	no	no	no	no	no	no	no	97	no	si infeccion perirpotesica	38	40	11	34	6	4	2	5588579420
159	05.08.2015	270222	77	1	25.9	2	NO	NO	2	NO	NO	1	VR VANG	70	67	10	1	NO	NO	NO	NO	NO	NO	NO	NO	NO	96	NO	no	39	10	12	46	6	0	2	4422633597
160	12.08.2015	186762	62	1	26	1	NO	NO	2	NO	NO	1	SCORPIO STRIKER	7	7	10	1	NO	NO	NO	NO	NO	NO	NO	NO	NO	96	NO	no	40	15	24	42	7	0	2	5555737745
161	25.08.2015	241421	34	1	32.6	1	NO	NO	2	NO	NO	1	CR. SCORPIO	7	5	8MM	1	no	no	no	no	no	no	no	no	no	96	no	no	41	10	21	40	8	1	2	5524033667
162	26.08.2015	179148	68	1	24	1	NO	NO	2	NO	NO	2	vanguard	5	53	10	1	NO	NO	NO	NO	NO	NO	NO	NO	NO	96	NO	no	42	10	12	40	8	4	2	5590326621
163	26.08.2015	269626	52	1	31.5	1	NO	NO	2	NO	NO	2	SCORPIO STRIKER			10	1	no	no	no	no	no	no	no	no	no	96	no	no	43	10	15	48	9	0	2	5527521303
164	07.09.2015	242937	42	1	28.9	1	NO	NO	2	NO	NO	1	PS. SCORPIO	5. R	5	10MM	2	no	no	no	no	no	no	no	no	no	96	no	NO.	44	30	12	30	9	4	1	7442207521
165	21.10.2015	248665	75	1	35	1	NO	NO	2	NO	NO	2	vanguard	60	75	10	1	NO	NO	NO	NO	NO	NO	NO	NO	NO	94	NO	no	45	30	14	30	8	3	2	5556837409
166	30.09.2015	194574	66	1	30	1	NO	NO	2	NO	NO	1	vanguard	74	71	10	2	NO	NO	SI	NO	NO	NO	NO	NO	NO	95	NO	artrofibrosis	46	20	4	30	7	2	1	5565484129
167	11.11.2015	268008	84	1	30	2	NO	NO	2	NO	NO	2	vanguard	60	67	10	2	NO	NO	NO	NO	NO	NO	NO	NO	NO	93	NO	NO	54	12	5	28	7	2	1	5563819666
168	11.11.2015	277308	67	1	27	1	NO	NO	2	NO	NO	2	vanguard	63	65	10	1	NO	NO	NO	NO	NO	NO	NO	NO	NO	93	NO	no	55	13	6	32	6	1	2	5556176007
169	24.11.2015	250789	41	2	34.8	2	NO	NO	1	NO	NO	1	CR. VANG.	67.5MM	75MM	12MM	2	no	no	no	no	no	no	no	no	no	93	no	NO	56	35	7	30	7	4	1	5545019740
170	04.11.2015	181025	56	2	20	2	no	no	2	no	no	1	vanguard	62.5	63	10	2	no	no	no	no	no	no	no	no	no	94	no	no	57	10	8	42	8	0	2	5526362098
171	02.12.2015	161548	73	2	28	1	NO	NO	2	NO	NO	2	vanguard	73	75	10	1	NO	NO	NO	NO	NO	NO	NO	NO	NO	92	NO	no	58	20	7	38	8	2	2	7731399878
172	04.12.2015	259338	47	1	22	1	NO	NO	2	NO	NO	1	vanguard				2										92	NO	NO	59	15	6	25	9	2	1	5518191435
173	16.12.2015	242696	55	1	26.7	1	NO	NO	2	NO	NO	1	PS. VANG.	60MM	70MM	12MM	1	no	no	no	no	no	no	no	no	no	93	no	no	60	15	5	40	8	2	2	5544461664
174	16.12.2015	259338	47	1	36	1	NO	NO	2	NO	NO	1	CR VANG	62.5	67	10	2	no	no	no	no	no	no	no	no	no	93	no	si rotura tendon patelar	61	20	4	30	7	4	1	5518191435
175	20.01.2016	199678	52	2	25	1	no	no	2	no	no	2	vanguard	67	67	10	2	no	no	no	no	no	no	no	no	no	104	no	no	62	22	7	32		4	1	7671086906
176	27.01.2016	82159	81	1	26	2	NO	NO	2	NO	si	2	CR VANG	75	69	10	1	no	no	no	no	no	no	no	no	no	103	no	no	55	0	6	48	6	0	2	5556804549
177	10.02.2016	271932	89	1	24	2	NO	NO	2	NO	NO	1	vanguard				1	NO	NO	NO	NO	NO	NO	NO	NO	NO	95	NO	no	78	0	7	48	7	0	2	767 6754121
178	16.03.2016	259062	49	1	30	1	NO	NO	2	NO	NO	2	CR. SCORPIO	7MM	7MM	10MM	2	no	no	no	no	no	no	no	no	no	85	no	NO	49	20	8	28	8	3	1	5538968710
179	16.03.2016	270222	77	1	25.9	2	NO	NO	2	NO	NO	2	VR VANG	65	67	10	1	NO	NO	NO	NO	NO	NO	NO	NO	NO	96	NO	no	50	10	9	46	9	0	2	4422633597
180	27.05.2016	136653	44	1	32.5	1	NO	NO	2	NO	NO	1	CR. VANG.	65MM	71MM	10MM	2	no	no	no	no	no	no	no	no	si	88	no	LESION. NERVIO PERONEO	51	15	8	25	9	2	1	5555050587
181	13.06.2016	249140	31	1	28.7	1	NO	NO	2	NO	NO	2	CR. VANG.	65	71mm	10mm	1	no	no	no	no	no	no	no	no	no	88	no	no	52	18	7	32	8	3	2	5539128779
182	12.07.2016	186762	62	1	26	1	NO	NO	2	NO	NO	2	PS VANG	57	71	10	1	NO	NO	NO	NO	NO	NO	NO	NO	NO	96	NO	no	53	15	6	40	7	0	2	5555737745
183	17.08.2016	248665	75	1	35	1	NO	NO	2	NO	NO	1	vanguard	60	75	10	1	NO	NO	NO	NO	NO	NO	NO	NO	NO	92			67	10	7	38	8	2	2	5556837409
184	31.08.2016	213248	91	1	30	2	NO	NO	2	NO	SI	1	vanguard	70	83	10	1	NO	NO	NO	NO	NO	NO	NO	NO	NO	92	NO	no	55	0	8	48	9	0	2	5558481189
185	28.09.2016	271932	89	1	24	1			1			2	vanguard	62.5	71	10	2										92			78	0	9	48	8	0	2	767 6754121
186	22.11.2016	189749	48	1	32.5	1	NO	NO	2	NO	NO	2	CR. VANG.	60MM	67MM	10MM	2	no	no	no	no	no	no	no	no	no	92	no	NO.	57	10	7	40	7	2	1	5513306460
187	09.11.2016	111988	81	1	30	2	NO	NO	2	NO	SI	2	CR. VANG	62.5	67	12	1	NO	NO	NO	NO	NO	NO	NO	NO	NO	96	NO	no	78	10	6	48	6	0	2	5556551916
188	02.03.2017	125060	76	1	28	1	NO	NO	2	NO	NO	2	CR. VANG.	65	71MM	10MM	1	no	no	no	no	no	no	no	no	no	71	no	no	77	10	5	42	5	0	2	5532978426
189	26.07.2017	165870	46	2	28	1	NO	NO	2	NO	NO	2	CR. VANG.	62.5MM	71MM	10MM	1	no	no	no	no	no	no	no	no	no	71	no	no	39	10	4	40	6	0	2	5532978426
190	17.09.2017	285163	36	2	30	1	NO	NO	2	NO	NO	2	SCORPIO STRIKER	7	7	8	1	no	no	no	no	no	no	no	no	no	73	no	no	67	0	22	48	4	0	2	5517330371
191	10.10.2017	219680	52	1	28.9	1	NO	NO	2	NO	NO	1	CR. SCORPIO	CF 7	5	10MM	1	no	no	no	no	no	no	no	no	no	74	no	no	56	0	11	48	7	0	2	5547813224
192	22.06.2017	166255	62	1	24.7	2	NO	NO	2	NO	si	1	PS. AGC	60mm	75x10mm	8mm	1	no	no	no	no	no	no	no	no	no	72	no	no	42	0	33	48	4	0	2	7751142607
193	13.07.2017	284430	53	1	26.6	1	NO	NO	2	NO	NO	2	PS. VANG.	57.5mm	67mm	12MM	2	no	no	no	no	no	no	no	no	no	71	no	NO	43	22	4	30	6	2	1	57750392
194	14.02.2018	210520	43	1	32.7	1	NO	NO	2	NO	NO	2	CR. SCORPIO	CF 3	CT 3	10MM	2	no	no	no	no	no	no	no	no	no	66	no	NO.	44	5	24	40	6	1	1	5613867492
195	25.04.2018	187933	46	1	31	1	NO	NO	2	NO	NO	1	JJ. ATTUNE. CR	CF 3	CT 3	9MM	1	no	no	no	no	no	no	no	no	no	64	no	no	45	0	29	48	6	0	2	5532258106
196	16.05.2018	114963	85	2	28	2	NO	NO	2	NO	NO	1	vanguard	75	85	9	2										60	NO	NO	46	10	20	37	5	2	1	5539096974
197	23.05.2018	268008	84	1	30	2	NO	NO	2	NO	NO	1	vanguard	65	71	10	2	NO	NO	NO	NO	NO	NO	NO	NO	NO	93	NO	NO	47	12	3	28	4	2	1	5563819666
198	19.08.2018	179031	69	1	26	1	no	no	2	no	no	1	SCORPIO STRIKER	6	6	10	1	no	no	no	no	no	no	no	no	no	60	no	no	48	0	30	48	8	0	2	5583084401
199	18.07.2018	250789	46	2	26.5	1	NO	NO	2	NO	NO	2	CR. SCORPIO	CF 7	CT 7	10MM	1	no	si	no	no	no	no	no	no	no	60	no	infeccion periprotesica 2019	49	10	34	44	9	1	2	5545019140
200	01.08.2018	242949	37	1	25.5	1	NO	NO	2	NO	NO	2	SCORPIO STRIKER	7	7	10	2	no	no	no	no	no	no	no	no	no	60	no	NO	50	15	20	40	8	3	1	5531893897
201	07.08.2018	59548	75	1	28	2	no	no	2	no	no	2	vanguard	67.5	65	10	2	no	no	si	no	no	no	si	no	no	60	no	si fractura periprotesica artrofibrosis	51	48	3	30	3	5	2	9381298877
202	15.08.2018	209572	43	1	27.6	1	NO	NO	2	NO	NO	2	PS. VANG.	55MM	67MM	10MM	2	no	no	no	no	no	no	no	no	no	60	no	NO	52	0	21	48	6	0	2	5538791998
203	22.08.2018	148426	66	1	26	2	no	no	2	no	no	1	SCORPIO STRIKER	7	5	12	1	no	no	no	no	no	no	no	no	no	60	no	no	39	0	12	48	7	0	2	5527598291
204	26.09.2018	198163	41	2	24.3	1	NO	NO	2	NO	NO	1	PS. VANG.	62.5 MM	75MM	10	2	no	no	si	no	no	no	no	no	no	60	no	si artrofibrosis perdida de seguimiento	40	40	12	20	6	4	1	5539717781
205	30.05.2018	206646	50	1	27.8	1	NO	NO	2	NO	NO	2	PS. ATTUNE.	SIZE 4. R	10	10	1	no	no	no	no	no	no	no	no	no	60	no	no	41	0	13	48	9	0	2	5522956506
206	09.04.2018	145669	56	1	28.7	2	si	si	2	NO	NO	1	CR. VANG.	57.5mm	67mm	14mm	2	no	no	no	no	no	no	no	no	no	65	no	NO	42	0	12	48	6	0	2	5518070195
207	12.09.2018	271250	69	2	26	1	no	no	2	no	no	2	SCORPIO STRIKER	7	7	12	2	no	no	no	no	no	no	no	no	no	60	no	no	43	10	12	40	8	1	1	5543138191
208	2018-09-12	260824	55	1	28	1	NO	NO	2	NO	NO	1	PS. SCORPIO	7	7	10MM	2	no	no	no	no	no	no	no	no	no	59	no	NO	44	20	23	30	6	3	1	5564609228
209	24.10.2018	206248	63	1	24	1	no	no	2	no	no	2	vanguard	52	57	10	1	no	no	no	no	no	no	no	no	no	40	no	no	45	10	20	40	9	0	2	5527167384
210	07.11.2018	63088	89	2	30	2	NO	NO	2	NO	NO	1	vanguard	65	79	10	2	NO	NO	NO	NO	NO	NO	NO	NO	NO	63	NO	NO	46	40	2	10	7	8	1	5621625384
211	09.01.2019	273518	80	2	26	2	NO	NO	2	NO	NO	1	vanguard	70	83	10	1	NO	NO	NO	NO	NO	NO	NO	NO	NO	57	NO	no	47	6	3	44	7	0	2	5554569977
212	09.01.2019	153215	74	1	26	1	NO	NO	2	NO	NO	1	vanguard	60	71	10	2	NO	NO	NO	NO	NO	NO	NO	NO	NO	57	NO	NO	48	15	12	36	7	3	1	57962996
213	2019-01-16	169149	61	1	32	2	NO	NO	2	NO	si	1	vanguard	65.7	71	10	2	no	no	no	no	no	no	no	no	no	56	no	no	49	20	23	33	7	3	2	5557880857
214	07.02.2019	162519	62	1	26	1	no	no	2	no	no	1	vanguard	60	67	12	2	no	no	no	no	no	no	no	no	no	54	no	no	50	40	3	36	9	3	2	5523496849
215	22.02.2019	273518	79	2	28	2	NO	NO	2	NO	NO	1	vanguard	70	83	10	2	NO	NO	NO	NO	NO	NO	NO	NO	NO	52	NO	NO	39	0	2	48	7	0	2	5556734376
216	27.02.2019	213248	91	2	30	2	NO	NO	2	NO	SI	2	vanguard	82	90	10	2	NO	NO	NO	NO	NO	NO	NO	NO	NO	52	NO	NO	40	0	2	48	6	0	2	5558481189
217	03.04.2019	220215	76	1	25.9	2	NO	NO	2	NO	NO	2	vanguard	67.5	71	10	1	NO	NO	NO	NO	NO	NO	NO	NO	NO	52	NO	no	41	20	3	28	6	3	2	5556080917
218	24.04.21019	243381	65	1	25	1	NO	NO	2	NO	NO	1	vanguard	57.5	67	12	1	NO	NO	NO	NO	NO	NO	NO	NO	NO	52	NO	no	42	0	4	48	9	0	2	5554575173
219	08.05.2019	203590	74	1	30	1	NO	NO	2	NO	SI	1	vanguard	60	71	12	2	NO	NO	NO	NO	NO	NO	NO	NO	NO	52	NO	NO	43	35	5	10	8	6	1	5979760621
220	08.05.2019	272704	59	1	23	1	NO	NO	2	NO	NO	1	vanguard	62	67	12	2	NO	NO	NO	NO	NO	NO	NO	NO	NO	52	NO	NO	44	10	5	41	9	2	1	5582782648
221	15.05.2019	195034	60	2	26	2	NO	NO	2	NO	NO	1					1	NO	NO	NO	NO	NO	NO	NO	NO	NO	52	NO	no	45	8	4	41	8	0	2	5556069607
222	22.05.2019	151970	62	1	39	1	NO	NO	2	NO	NO	1	vanguard	67	71	10	2	NO	NO	NO	NO	NO	NO	NO	NO	NO	52	NO	NO	46	6	12	42	7	0	2	5556350467
223	29.05.2019	292347	24	1	31.6	1	NO	NO	2	NO	NO	1	CR. SCORPIO	5	5	10MM	2	no	no	no	no	no	no	no	no	no	52	no	NO	47	40	13	25	8	3	1	5512343597
224	19.06.2019	210263	55	1	26.9	1	NO	NO	2	NO	NO	2	CR. VANG.	62.5MM	71MM	12MM	2	no	no	no	no	no	no	no	no	no	52	no	NO	48	4	12	42	8	2	1	5519122708
225	26.06.2019	274133	70	1	26	2	NO	NO	2	NO	NO	1		4	5	6	1	NO	NO	NO	NO	NO	NO	NO	NO	NO	49	NO	no	34	6	2	40	7	0	2	5526694439
226	03.07.2019	289989	55	1	27	1	no	no	2	no	no	1	vanguard	63	67	14	2	no	no	no	no	no	no	no	no	no	48	no	no	35	0	12	48	9	2	1	5572246825
227	10.07.2019	200488	59	1	26	2	NO	NO	2	NO	NO	2	vanguard	62.5	67	12	2	NO	NO	NO	NO	NO	NO	NO	NO	NO	48	NO	NO	36	10	23	44	8	3	1	2712132107
228	10.07.2019	284430	54	1	25.8	1	NO	NO	2	NO	NO	1	CR. VANG	57.5mm	67mm	12MM	2	no	no	no	no	no	no	no	no	no	48	no	NO	37	10	14	40	7	2	2
229	17.07.2019	146173	60	1	26	1	NO	NO	2	NO	NO	1	vanguard	62.5	71	11	2	NO	NO	NO	NO	NO	NO	NO	NO	NO	47	NO	NO	38	10	15	46	6	2	1	5567929293
230	17.07.2019	204309	50	1	24.5	1	NO	NO	2	NO	NO	2	CR . VANG.	62.5MM	67MM	14MM	2	no	no	no	no	no	no	no	no	no	48	no	NO	39	10	16	41	6	2	1	5521878133
231	17.07.2019	270608	85	2	29	2	NO	NO	2	NO	NO	1	vanguard	70	75	10	1	NO	NO	NO	NO	NO	NO	NO	NO	NO	47	NO	no	40	0	17	48	6	0	2	5543553963
232	17.07.2019	260891	49	1	27.5	1	NO	NO	2	NO	NO	2	SSK. VANG.	67.5MM	71MM	14MM	2	no	no	no	no	no	no	no	no	no	49	no	NO	41	30	2	10	6	5	1	7771762358
233	24.07.2019	169562	63	1	24	1	NO	NO	2	NO	NO	1	vanguard	67	71	14	1	NO	NO	SI	NO	NO	NO	NO	NO	NO	48	NO	SI ARTROFIBROSIS	42	10	4	45	7	0	2	5533355103
234	31.07.2019	92877	75	2	28	1	NO	NO	2	NO	NO	2	vanguard	67.5	75	10	1	NO	NO	NO	NO	NO	NO	NO	NO	NO	48	NO	no	43	15	5	36	8	3	2
235	31.07.2019	206389	50	1	32	1	NO	NO	2	NO	NO	1	PS. SCORPIO	CF 7	CT 5	10MM	2	no	no	no	no	no	no	no	no	no	49	no	SI INFECCION DE PIEL RESUELTA	45	12	6	41	8	3	1	5516379095
236	02.08.2019	209029	74	1	26	1	NO	NO	2	NO	NO	1	vanguard	62.5	67	10	2	NO	NO	NO	NO	NO	NO	NO	NO	NO	49	NO	NO	67	20	7	20	6	4	1	5528578547
237	09.08.2019	158652	60	1	29	1	NO	NO	2	NO	NO	1	vanguard	60	67	10	1	NO	NO	NO	NO	NO	NO	NO	NO	NO	49	NO	no	87	0	8	48	5	0	2	7321134263
238	09.08.2019	232128	36	1	24	1	NO	NO	2	NO	NO	1	vanguard	55	63	12	2	NO	NO	NO	NO	NO	NO	NO	NO	NO	49	NO	NO	76	0	9	48	8	0	2	5538850685
239	14.08.2019	209059	60	1	26	1	NO	NO	2	NO	SI	1	SCORPIO STRIKER	7	5	10	1	NO	NO	NO	NO	NO	NO	NO	NO	NO	49	NO	no	56	10	10	42	10	0	2	5568804973
240	14.08.2019	244156	55	2	29	1	no	no	2	no	no	1	SCORPIO STRIKER	9	7	10	2	no	no	no	no	no	no	no	no	no	49	no	no	78	15	4	38	9	3	1	5543724727
241	28.08.2019	176038	61	2	23.2	1	NO	NO	2	NO	NO	2	SCORPIO STRIKER	5	5	12	2	NO	NO	NO	NO	NO	NO	NO	NO	NO	48	NO	NO	67	5	5	42	8	0	2	5523291425
242	25.09.2019	263564	55	1	30	2	NO	NO	2	NO	SI	2	vanguard	70	70	10	1	NO	NO	NO	NO	NO	NO	NO	NO	NO	47		no	78	0	6	48	5	0	2	5523367922
243	04.09.2019	239147	46	1	26	1	NO	NO	2	NO	NO	1	vanguard	62.5	71	12	1	NO	NO	NO	NO	NO	NO	NO	NO	NO	47	NO	no	66	5	7	44	8	0	2	5554575173
244	11.09.2019	267694	34	1	26	1	no	no	2	no	no	1					2	no	no	no	no	no	no	no	no	no	45	no	si celulitis	66	0	8	46	9	0	2
245	18.09.2019	180369	63	1	24	1	NO	NO	2	NO	NO	1	vanguard	62.5	71	12	1	NO	NO	NO	NO	NO	NO	NO	NO	NO	47	NO	no	56	5	9	42	7	0	2	5554575173
246	18.09.2019	231121	58	1	26	1	NO	NO	2	NO	NO	1	vanguard	62.5	71	12	2	NO	NO	NO	NO	NO	NO	NO	NO	NO	47	NO	NO	78	5	10	42	6	3	1	5554575173
247	25.09.2019	263564	50	1	28	1	NO	NO	2	NO	NO	2	CR. VANG.	62.5 MM	71MM	14MM	1	no	no	no	no	no	no	no	no	no	46	no	SI INFECCION DE PIEL RESULETA	56	10	11	40	7	2	2
248	16. 10.2019	233928	49	1	26	1	NO	NO	2	NO	NO	1	CR. VANG.	62.5 MM	71	12	1	no	no	no	no	no	no	no	no	no	46	no	si fractura de patela	78	40	12	28	6	5	1
249	16. 10.2019	246803	51	2	25	1	NO	NO	2	NO	NO	2	CR. VANG.	62.5 MM	75	10	1	no	no	no	no	no	no	no	no	no	46	no	rotura aparato extensor	65	40	13	26	7	5	1
250	02. 10.2019	203013	68	1	35	1	NO	NO	2	NO	NO	1	CR. VANG.	62.5 MM	75	10	1	no	no	si	no	no	no	no	no	no	46	no	si	67	10	14	40	8	1	2
251	23.10.2019	130536	80	1	23	1	NO	NO	2	NO	NO	1	CR. VANG.	70	75	10	2	no	no	no	no	no	no	no	no	no	48	no	no	87	10	15	40	7	0	2
252	23.10.2019	204309	44	1	25	1	NO	NO	2	NO	NO	2	CR. VANG.	62.5 MM	75	12	1	no	no	no	no	no	no	no	no	no	48	no	no	78	6	16	42	6	0	2
253	23.10.2019	208567	39	1	35	1	NO	NO	2	NO	NO	2	CR. VANG.	62.5 MM	71MM	14MM	2	no	no	no	no	no	no	no	no	no	46	no	SI INFECCION DE PIEL RESULETA	38	40	12	14	5	3	1
254	30.10.2019	293250	57	2	30	1	NO	NO	2	NO	NO	1	CR. VANG.	70	75	12	1	no	no	no	no	no	no	no	no	no	46	no	si	39	10	18	36	8	0	2
255	30.10.2019	272346	23	1	25	1	NO	NO	2	NO	NO	1	CR. VANG.	62.5 MM	71MM	10	1	no	no	si	no	no	no	no	no	no	46	no	si	76	14	19	44	8	0	2
256	06,11..2019	202343	76	1	26	2	no	no	2	no	no	1	vanguard	62	71	10	2	no	no	si	no	no	no	no	no	no	45	no	si	56	16	20	38	6	0	2	5557304446
257	13.11.2019	243451	57	1	24	1	no	no	2	no	no	2	vanguard	62	71	10	1	no	no	no	no	no	no	no	no	no	45	no	no	42	0	21	40	7	0	2	5554575173
258	04.12.2019	216855	58	2	27	1	no	no	2	no	no	2	vanguard	75	80	12	1	no	no	no	no	no	no	no	no	no	45	no	artrofibrosis	43	10	22	40	8	0	2	5523291425
259	11.12.2019	288357	73	2	26	2	no	no	2	no	no	2	vanguard	80	87	10	2	no	no	no	no	no	no	no	no	no	45	no	no	44	0	23	40	7	0	2	5557304446
260	18.12.2019	154245	81	1	24	1	NO	NO	2	NO	NO	1		5	3	5	1	NO	NO	NO	NO	NO	NO	NO	NO	NO	45	NO	no	60	0	24	48	6	0	2	5525322093
261	11.08.2020	243381	65	1	25	1	NO	NO	2	NO	NO	2	vanguard	55	63	12	2	NO	NO	NO	NO	NO	NO	NO	NO	NO	39	NO	NO	61	10	6	35	5	2	1	5554575173
262	18.08.2020	231121	58	1	26	1	NO	NO	2	NO	NO	2	vanguard	62.5	71	12	2	NO	NO	NO	NO	NO	NO	NO	NO	NO	24	NO	NO	62	5	7	42	4	3	1	5554575173
263	06.10.2020	292347	24	1	31.6	1	NO	NO	2	NO	NO	2	vanguard	68	71	10MM	2	no	no	no	no	no	no	no	no	no	22	no	NO	63	40	8	25	5	3	1	5512343597
264	16.02.2020	241421	34	1	32.6	1	NO	NO	2	NO	NO	2	anthem smith	3	2	11	2	no	no	no	no	no	no	no	no	no	20	no	NO	64	0	9	48	6	0	2	5524033667
265	5.02.2020	244568	78	2	28	2	no	no	2	no	no	2	vanguard	65	75	10	2	no	no	no	no	no	no	no	no	no	36	no	no	65	0	10	48	7	0	2	5523198325
266	05.02.2020	230809	70	2	30	2	no	no	2	no	no	2	vanguard	65	75	10	1	no	no	no	no	no	no	no	no	no	36	no	infeccion de la piel cirerre	66	0	15	48	8	0	2	5536665604
267	02.12.2020	146173	60	1	26	1	NO	NO	2	NO	NO	2	vanguard	62.5	71	11	2	NO	NO	NO	NO	NO	NO	NO	NO	NO	30	no	infeccion de la piel resuleta	67	10	12	46	5	2	1	5567929293
268	22.01.2020	206248	63	1	24	1	no	no	2	no	no	1	vanguard	52	57	10	1	no	no	no	no	no	no	no	no	no	40	no	no	68	10	13	40	6	3	2	5527167384
269	22.01.2020	215247	74	1	26	1	no	no	2	no	no	1					1	no	no	no	no	no	no	no	no	no	36	no	no	69	0	17	48	7	0	2
270	29.01.2020	208567	39	1	35	1	NO	NO	2	NO	NO	1	CR. VANG.	62.5 MM	71MM	14MM	1	no	no	no	no	no	no	no	no	no	36	no	no	56	0	15	48	6	0	2
271	12.02.2020	206389	51	1	32	1	NO	NO	2	NO	NO	2	PS. SCORPIO	CF 7	CT 5	10MM	1	no	no	no	no	no	no	no	no	no	36	no	no	78	12	16	47	5	2	2	5516379095

## Sheet: Hoja4
Edad
Media	62.7897
Error típico	0.943367
Mediana	62
Moda	62
Desviación estándar	15.5298
Varianza de la muestra	241.174
Curtosis	-0.473479
Coeficiente de asimetría	-0.0246983
Rango	73
Mínimo	23
Máximo	96
Suma	17016
Cuenta	271

## Sheet: Tabla dinamica
Cuenta de No. Consec	Etiquetas de columna
Etiquetas de fila	1	2	Total general
1	93	102	195				20 a 29
2	43	33	76				30 a 39
Total general	136	135	271				40 a 49
							50 a 59
							60 y más

## Sheet: BD
				Diagnóstico							De rodilla					Complicaciones de rodilla									Supervivencia
No. Consec	FECHA	REGISTRO	Edad	Sexo	IMC	Artritis reumatoide	Necrosis avascular	Espondilitis anquilosante	Lupus	IRC	Hipotoriodismo	Lateralidad	Tipo de prótesis	Tamaño del componente femoral	Tamaño del componente tibial	Medida del polietileno (mm)	Componente patelar	Aflojamiento aséptico	Infección periprotésica	Artrofibrosis	Inestabilidad posterior	Inestabilidad medial	Tendinitis rotuliano, isquiot, etc.	Fractura periprotésica	Revisión	Lesión del nervio peroneo comun	Tiempo desde colocación prótesis hasta falla (meses)	Falla de prótesis	complicaciones	ESCALA DE WOMAC PREQX	ESCALA DE WOMAC	ESCALA DE OXFORD PREQX	ESCALA DE OXFORD	ENA PREQX	ENA	dolor en cara anterior de rodilla	telefono
1	2000-02-06	164649	53	1	23.5	1	NO	NO	2	NO	NO	1	search AGC	3	3	10MM	2	si	no	no	no	no	no	no	no	no	200	si	afljamiento aseptico	66	40	12	20	7	4	1
2	2000-08-10	150194	67	1	24.3	1	NO	NO	2	NO	NO	1	PS. AGC	65MM	75mm	10mm	1	no	si	no	no	no	no	no	no	no	5	si	infeccion periprotesica. Lavado y atb 2002	67	45	13	24	6	4	2	9535320971
3	06.01.2000	153966	72	1	26	1	si	si	1	si	si	1					1	si 2011	no	no	no	no	no	no	si 2011	SI	120	si	aflojamiento aseptico	68	32	14	20	8	4	2	2223206011
4	18.08.2000	157620	83	2	28	2	no	no	2	no	no	1	agc	79	80	10	2	si							si		216	si	aflojamiento	69	40	15	20	4	2	1
5	22.01.2000	151796	70	2	24	1	no	no	2	no	no	1	agc			10	1	si							si		216	si	aflojamiento	70	40	16	22	6	2	2
6	03.06.2000	125275	91	1	27	1	no	no	2	no	no	1					2	si	no	no	no	no	no	no	no	no	250	si aflojamiento aseptico		71	30	6	10	6	4	1
7	07.02.2001	125275	91	1	27	1	no	no	2	no	no	1					2	si	no	no	no	no	no	no	no	no	250	si aflojamiento aseptico		72	30	8	10	5	4	1
8	2001-08-15	144735	57	1	23	2	NO	si	2	NO	NO	1	CR. AGC	2	2	10MM	2	si	no	no	no	no	no	no	no	no	264	si	si aflojamiento	73	25	19	20	5	4	1	5543405172
9	2001-08-22	186565	67	1	28	1	si	No	2	No	No	1	PS. J&J	60MM	64MM	10MM	2	si. 2015	SI 2022	no	no	no	no	no	SI 2022	no	264	si	Aflojamiento aseptico 2015.	74	40	8	10	5	4	1	5573002916
10	26.09.2001	153966	73	1	26	1	si	si	1	si	si	2					1	si 2011	no	no	no	no	no	no	si 2011	SI	120	si	aflojamiento aseptico	75	32	21	21	8	4	2	2223206011
11	2001-10-17	149044	50	1	24.5	1	si	NO	2	no	Si	1	CR.	2	2	8MM	2	no	no	no	no	no	no	no	no	no		no	no	76	35	14	20	6	2	1
12	2001-10-31	179755	54	2	22.5	1	NO	NO	2	NO	NO	2	PS. J&J	3	2	12mm	2	no	no	no	no	no	no	no	no	no	264	no	no	77	30	23	40	10	0	1	5548879037
13	2001-10-10	150194	67	1	24.3	1	NO	NO	2	NO	NO	2	PS. AGC	65MM	75mm	10mm	2	no	si	no	no	no	no	no	no	no	5	si	infeccion periprotesica. Lavado y atb 2002	78	45	19	20	6	4	1	9535320971
14	2001-11-21	166844	61	2	25.5	2	si	NO	2	NO	NO	1	PS. AGC	65MM	80MM	8MM	2	no	no	no	no	no	no	no	no	no	264	no	NO	79	20	25	35	3	2	1
15	05.12.2001	154867	96	1	25	1	no	no	2	no	no	1					2	si	no	no	no	no	no	no	no	no	250	si	artrofibrosis	80	40	26	30	9	4	1
16	2001-12-12	67394	94	1	27	2	no	no	2	no	no	2					2	si	no	no	no	no	no	no	no	no	250	si	si aflojamiento	81	70	15	10	9	5	1
17	2002-01-09	106056	76	1	26	1	no	no	2	no	no	2					1	no	no	no	no	no	no	no	no	no		no	no	82	0	14	48	6	0	2
18	2002-01-16	183518	70	2	25.6	1	NO	NO	2	NO	NO	2	PS. AGC	65MM	70MM	12MM	2	si	no	no	no	no	no	no	si	no	200	si aflojamiento aseptico	si aflojamiento	83	20	14	30	7	3	1
19	2002-01-23	195527	66	2	23	1	NO	NO	2	NO	NO	2	PS AGC	62.5mm	70mm	12mm	1	si	no	no	no	no	no	no	no	no	180	si aflojamiento aseptico	si aflojamiento	84	46	4	5	9	6	2	5521386022
20	2002-01-30	186565	67	1	28.5	1	NO	NO	2	NO	NO	2	PS. J&J	60MM	64MM	10MM	2	no	no	no	si	no	no	no	si	no	96	si inestabilidad posterior	INESATBILIDAD POSTERIOR. REVISION EN 2010.	85	25	14	25	8	3	1
21	2002-02-06	164649	55	1	23.5	1	NO	NO	2	NO	NO	2	search AGC	3	3	10MM	2	no	si	no	no	no	no	no	no	no		no	CELULITIS. 2002	86	20	14	20	10	4	1
22	2002-04-10	149044	71	1	26.5	1	NO	NO	2	NO	NO	2	CR. J&J	2	2	8MM	1	no	no	no	no	no	no	no	no	no		no	no	87	20	14	22	6	2	2
23	2002-04-24	146473	72	1	27	1	NO	NO	2	sssss	NO	2	PS. AGC	55mm	65mm	12mm	2	si	no	no	no	no	no	no	si. 2014	no	144	si	AFLOJAMIENTO ASEPTICO + INESTABILIDAD. REVISION 2014	88	48	6	10	7	4	1
24	05.02.2002	160946	91	1	26	2	no	no	2	no	no	2					1	no	si	no	no	no	no	no	si 2002	no	3	si infeccion	si infeccion	89	40	4	20	6	5	2
25	02.10.2002	160605	91	2	26	2	no	no	2	no	no	1	agc				1	no	no	no	no	no	no	no	no	no		no	no	90	15	5	36	6	3	2
26	2003-01-09	106056	76	1	26	1	no	no	2	no	no	1					1	no	no	no	no	no	no	no	no	no		no	no	91	10	6	48	7	0	2
27	2003-06-04	141132	64	1	29.5	1	NO	NO	2	NO	NO	2	search	3	2	12MM	1	no	no	no	no	no	no	no	no	no		no	no	92	60	7	20	8	2	2
28	2003-02-06	164649	56	1	23.5	1	NO	NO	2	NO	NO	1	search AGC	3	3	10MM	2	no	no	no	no	no	no	no	no	no		no	no	93	58	8	20	9	4	1
29	2003-03-19	193656	91	1	29.3	1	NO	NO	2	NO	NO	1	search. Gentafix 3	3	3	10MM	1	no	no	no	no	no	no	no	no	no		no	no	94	36	9	30	6	1	2
30	2003-01-08	167809	62	1	31.2	1	NO	NO	2	NO	NO	1	PS. SCORPIO	62.5mm	70mm	10mm	1	si	no	no	no	no	no	si	si	no		no	fractura periprotesica y aflojamiento	95	36	6	20	8	4	2	7647641683
31	20.01.2003	123248	87	1	26	2	no	no	2	no	no	2					2	no	no	no	no	no	no	no	no	no		no	no	45	30	7	30	7	2	1
32	01.03.2003	193656	77	1	24	1	no	no	1			1					1	no	no	no	no	no	no	no	no	no		no	no	46	12	8	28	9	0	2
33	01.03.2003	199307	78	1	25	1	no	no	1			1					1	no	no	no	no	no	no	no	no	no		no	no	47	17	9	29	6	0	2
34	01.03.2003	225204	79	1	26	1	no	no	1			1					1	no	no	no	no	no	no	no	no	no		no	no	48	21	9	30	9	0	2
35	08.03.2003	218617	82	1	27	1	no	no	1			1					1	no	no	no	no	no	no	no	no	no		no	no	49	19	9	33	7	0	2
36	08.03.2003	223248	83	1	28	1	no	no	1			1					1	no	no	no	no	no	no	no	no	no		no	no	50	20	9	38	8	0	2
37	08.03.2003	237462	84	1	29	1	no	no	1			1					1	no	no	no	no	no	no	no	no	no		no	no	51	21	9	39	10	2	2
38	15.03.2003	128118	56	2	30	2	no	no	1			1					1	no	no	no	no	no	no	no	no	no		no	no	52	25	8	40	7	4	2
39	15.03.2003	230441	57	2	31	2	no	no	1			1					1	no	no	no	no	no	no	no	no	no		no	no	53	23	7	41	7	5	2
40	19.03.2003	206311	58	2	32	2			1			1					2												no	54	49	14	37	6	3	1
41	21.03.2003	250637	59	2	33	2			1			1					2												no	55	45	15	40	7	4	1
42	28,05.2003	110244	94	1	25	1	no	no	2	no	no	1					2	si	no						si		168	si	infeccion de piel	56	59	16	29	8	4	1
43	2003-09-30	190728	53	1	30	1	NO	NO	2	NO	NO	2	PS. AGC	60 MM	65MM	12MM	1	si	no	no	no	no	no	no	si. 2014	si	243	si	INESTABILIDAD MEDIAL. AFLOJAMIENTO ASEPTICO 2014. REVISION	57	30	17	30	10	2	2	5527048407
44	2004-07-14	150496	62	1	21.5	2	NO	NO	1	NO	NO	2	PS. AG	65mm	65x10mm	10mm	2	si	no	no	no	si	no	si	si. 2008	no	48	si	no	58	20	18	40	6	0	1	5527691693
45	2004-01-19	161835	57	2	24.5	1	NO	NO	2	NO	NO	1	PS. AG	65mm	71mm	10mm	2	no	si	no	no	no	no	no	no	no	72	si	si. Infección. Lavado qx 2012	59	20	19	20	7	4	1
46	2004-02-11	212263	63	1	26.4	1	NO	NO	2	NO	NO	1	PS. AGC	65MM	70MM	8MM	2	no	no	no	no	no	no	no	no	no		no	NO.	25	50	20	30	10	4	1
47	2004-02-25	201440	62	1	28.4	2	NO	NO	1	NO	NO	2	PS. SCORPIO	62.5mm	70mm	10mm	1	no	no	no	no	no	no	no	no	no		no	no	26	39	21	40	7	2	2
48	2004-08-25	193057	62	1	26.8	1	NO	NO	2	NO	NO	1	PS. AGC	67.5	71mm	12mm	2	no	si	si	no	no	no	no	no	no	2	si	Artitis septica. Lavado qx, nov2004	27	20	4	40	7	2	1
49	2004-11-30	154642	57	2	34.2	1	NO	NO	2	NO	NO	2	PS. PFC DEPUY	66	71	10MM	1	no	si	no	no	no	no	no	no	no		no	no	28	20	5	45	9	0	2
50	2005-01-05	255895	88	1	28	1	NO	NO	2	NO	NO	1	PS. AGC	60mm	75x8mm	8mm	2	no	no	no	no	no	no	no	no	no		no	NO	29	20	6	30	9	2	1
51	2005-01-05	146225	94	1	28	2	NO	NO	2	NO	NO	1	PS. AGC	60mm	75x8mm	8mm	1	no	no	no	no	no	no	no	no	no	200	si aflojamiento aseptico	si aflojamiento	30	70	7	14	8	5	1	2223206011
52	2005-01-05	149599	79	1	30	2	NO	NO	1	NO	NO	2	PS. AGC	60mm	75x8mm	8mm	2	no	no	no	no	no	no	no	no	no		no	NO	19	30	8	32	8	4	1
53	2005-01-05	187326	85	1	28	2	NO	NO	2	NO	NO	1	PS. AGC	60mm	75x8mm	8mm	1	no	no	no	no	no	no	no	no	no		no	no	20	10	9	30	5	0	2
54	2005-01-12	153966	73	1	28	1	NO	NO	2	NO	NO	1	PS. AGC	60mm	75x8mm	8mm	2	no	no	no	no	no	no	no	no	no		no	NO	22	10	10	30	8	2	1
55	2005-01-12	187326	61	1	28	1	NO	NO	2	NO	NO	1	PS. AGC	60mm	75x8mm	8mm	1	no	no	no	no	no	no	no	no	no		no	no	22	10	11	40	5	2	2
56	2005-04-20	125245	70	2	32.5	1	NO	NO	2	NO	NO	2	PS. AGC	60M	80MM	12MM	1	no	no	no	no	no	no	no	no	no		no	no	23	65	12	20	6	4	2
57	2006-03-16	125245	70	2	28	1	NO	NO	2	NO	NO	1	PS. AGC	60M	80MM	12MM	2	no	no	no	no	no	no	no	no	no		no	NO	24	30	12	40	7	1	1
58	03.03.2006	150226	60	1	25.4	1	NO	NO	2	NO	NO	1	PS. AXIMS	60MM	70	10mm	2	no	no	no	no	no	no	no	no	no		no	no	25	50	12	30	8	4	1
59	26.08.2006	215922	42	1	25	1	NO	NO	2	NO	NO	2	PS. AGC	55MM	70MM	10MM	1	no	no	no	no	no	no	si	no	no	144	si	FRACTURA PERIPROTESICA 2018. O/S CLAVO CENTROMEDULAR.	26	70	12	20	10	6	2
60	2006-11-13	201427	60	1	23.3	1	NO	NO	2	NO	NO	1	PS. PFC DEPUY	3	3	8MM	2	no	no	no	no	no	no	no	no	no		no	NO	27	50	12	30	10	2	1
61	2007-03-07	198754	60	1	24.5	2	NO	NO	1	NO	NO	1	PS. AGC	60MM	70	10MM	2	no	si	no	no	no	no	no	no	no	6	si	SI. DEHISENCIA + INFECC. PERIPROT. -- LAVADO Y CIERRE 07	28	30	12	30	7	2	1
62	2007-03-08	220361	60	1	27.5	1	NO	NO	2	NO	NO	2	PS. AGC	55mm	70x8mm	8mm	2	no	no	no	no	no	no	no	no	no		no	no	29	15	14	48	10	0	1
63	2007-03-09	143036	55	1	24.3	1	NO	NO	2	NO	NO	2	PS. AGC	75mm	75x10mm	10mm	2	no	no	no	no	no	no	no	no	no		no	no	30	10	14	46	8	0	1	7771799006
64	2007-03-10	218415	52	1	31.3	1	NO	NO	2	NO	NO	1	PS. AGC	60mm	70x8mm	8mm	2	no	no	si	no	no	no	no	no	no		no	artrofibrosis 09/2007 (manipulación)	31	30	14	30	9	3	1
65	2007-03-11	190387	50	1	30.5	1	NO	NO	2	NO	NO	1	CR. AGC	65mm	65x10mm	10mm	1	no	no	no	no	no	no	no	no	no		no	no	32	20	14	40	9	2	2	5540606189
66	2007-03-12	113737	62	1	29.3	1	NO	NO	2	NO	NO	1	PS. AGC	60mm	70mm	12mm	2	no	no	no	no	no	no	no	no	no		no	no	33	34	14	30	8	4	1
67	2007-03-13	195527	66	2	23	1	NO	NO	2	NO	NO	1	PS AGC	62.5mm	70mm	12mm	1	no	no	no	no	no	no	no	no	no		no	no	45	15	9	40	10	0	2	5521386022
68	2007-03-14	166255	62	1	24.7	2	NO	NO	2	NO	si	2	PS. AGC	60mm	75x10mm	8mm	1	no	no	no	no	no	no	no	no	no		no	no	36	16	10	40	8	0	2	7751142607
69	13.02.2008	190745	62	1	25	1	NO	NO	2	NO	NO	2	PS. AGC	55MM	70MM	12MM	1	no	no	si	no	no	no	no	no	no		no	artrofibrosis movilizacion	55	30	11	36	10	3	2
70	13.08.2008	220611	42	1	23.8	1	NO	NO	2	si	NO	2	PS. AGC	65mm	8x75mm	8mm	2	no	no	si	no	no	no	no	no	no		no	atrofibrosis movilizacion	54	60	12	10	7	5	1
71	12.11.2008	164234	40	1	29.5	1	NO	NO	2	NO	NO	1	PS. AGC	60MM	75MM	9MM	1	no	no	no	no	no	no	no	no	no		no	no	56	10	13	40	10	2	2	7751456215
72	09.01.2009	123168	62	1	32.4	1	NO	NO	2	NO	NO	1	PS. AGC	60	71	9	2	no	no	no	no	no	no	no	no	no		no	NO	78	4	22	42	9	0	1
73	21.01.2009	201516	95	1	32.4	1	NO	NO	2	NO	NO	1	PS. AGC	65	71	9	1	no	no	no	no	no	no	no	no	no	168	si	si aflojamiento	45	40	15	32	10	4	2	7774538363
74	04.02.2009	230441	78	1	32.4	1	NO	NO	2	NO	NO	1	PS. AGC	65	71	8	2	no	no	no	no	no	no	no	no	no	168	si	si aflojamiento	67	60	16	20	9	6	1
75	18.02.2009	43959	76	1	32.4	1	NO	NO	2	NO	NO	1	PS. AGC	65	71	8	2	no	si	no	no	no	no	no	no	no	100	si	infeccion superficial de piel	70	70	8	10	9	6	1
76	25.02.2009	200472	67	1	32.4	1	NO	NO	2	NO	NO	2	PS. AGC	65	65	9	1	no	no	no	no	no	no	no	no	no	168	si	no	58	20	18	40	9	0	2
77	04.03.2009	206311	48	1	34.4	1	NO	NO	2	NO	NO	1	PS. AGC.	60MM	70MM	10	2	si	no	no	no	no	no	no	si	no	36	si	DESGASTE LATERAL. SIN AFLOJAMIENTO A LOS 3 AÑOS.	56	60	5	10	9	5	1
78	18.03.2009	130873	72	1	25	1	NO	NO	2	NO	NO	1	agc	62	71	10	2	no	no	no	no	no	no	no	no	no		no	no	56	40	6	32	10	4	1
79	22.04.2009	148807	83	1	26	2	NO	NO	1	NO	NO	1	agc	65	71	10	1	no	no	no	no	no	no	no	no	no		no	no	67	20	7	36	7	2	2
80	22.07.2009	207293	87	1	26	1	NO	NO	2	NO	NO	1	agc	60	71	10	1	no	no	no	no	no	no	no	no	no		no	no	45	20	8	42	10	0	2
81	30.09.2009	198293	37	1	25	1	NO	NO	2	NO	NO	1	agc	62	71	10	1	no	no	no	no	no	no	no	no	no		no	no	67	10	9	40	10	0	2	5587429433
82	05,08.2009	202896	40	2	25	1	NO	NO	2	NO	NO	1	vanguard	62	71	10	1	no	no	no	no	no	no	no	no	no		no	no	78	10	8	40	10	2	2
83	12.08.2009	205401	69	1	27	2	NO	NO	1	NO	NO	1	vanguard	62	71	10	1	no	no	si	no	no	no	no	no	no	198	si	si frcatura de patela	77	10	7	40	7	2	2
84	28.01/2009	204023	92	2	27	1	NO	NO	2	NO	NO	2	PS. AGC	55MM	65MM	8MM	2	si	no	no	no	no	no	no	no	no	150	si	artrofibrosis	76	70	8	10	9	4	1	5559614224
85	2009-09-16	220737	55	1	35.5	1	NO	NO	2	NO	NO	2	PS. AGC	55MM	65MM	8MM	2	no	no	si	no	no	no	no	no	no		no	artrofibrosis	56	70	9	10	9	4	1
86	2009-10-21	183277	75	1	30	2	NO	NO	1	NO	NO	1	PS. AGC	55MM	65MM	8MM	1	no	no	no	no	no	no	no	no	no	168	si	rotura tendo patelar	67	20	8	38	5	4	2
87	2009-11-04	138062	88	2	26	2	NO	NO	1	NO	NO	1	PS. AGC	55MM	65MM	8MM	1	no	no	no	no	no	no	si	no	no		no	frcatura erpirptesica	55	70	12	23	6	4	2	5535618481
88	2009-11-18	217317	72	1	24	2	NO	NO	1	NO	NO	1	PS. AGC	55MM	65MM	8MM	1	no	no	no	no	no	no	no	no	no		no	no	36	10	23	40	6	2	2	7777884207
89	2009-11-25	217317	89	2	35.5	2	NO	NO	2	NO	NO	1	PS. AGC	55MM	65MM	8MM	2	no	no	no	no	no	no	no	no	no		no	no	56	70	12	10	7	4	1	5535618481
90	2010-09-28	225478	75	1	28.7	1	NO	NO	2	NO	NO	1	PS. AGC	65MM	75MM	9MM	1	no	no	no	no	no	no	no	no	no		no	dESGASTE LATERAL. SIN AFLOJAMIENTO A LOS 3 AÑOS.	67	15	13	34	8	0	2	5545434297
91	05,08.2010	202896	41	2	25	1	NO	NO	2	NO	NO	2	vanguard	62	71	10	2	no	no	no	no	no	no	no	no	no		no	no	45	20	12	30	7	5	1	5559614224
92	30.09.2010	198293	38	1	25	1	NO	NO	2	NO	NO	2	agc	62	71	10	1	no	no	no	no	no	no	no	no	no		no	no	45	10	22	40	7	0	2	5587429433
93	2010-09-08	116980	65	2	28.3	1	NO	NO	1	NO	NO	1	PS. AGC	60mm	70mm	10MM	1	no	no	no	no	no	no	no	no	no		no	no	67	0	21	48	7	2	2	7774538363
94	2010-09-29	124494	68	1	25	1	NO	NO	2	NO	NO	2	PS. AGC	65MM	75MM	12MM	2	no	no	no	no	no	no	no	no	no		no	NO	46	32	23	38	9	2	1
95	2010-11-03	145404	69	2	24.3	1	NO	NO	2	NO	NO	1	PS. AGC	55MM	70MM	12MM	2	si	no	no	no	no	no	no	no	no		no	si aflojamiento aseptico	37	20	18	40	6	2	1
96	2010-11-24	164234	28	1	24.4	1	NO	NO	2	NO	NO	1	PS. AGC	65MM	75MM	9MM	1	no	no	no	no	no	no	no	no	no		no	no	45	10	17	40	7	0	2	7751456215
97	2010-09-01	190304	69	1	31.4	1	NO	NO	2	NO	NO	1	PS. SCORPIO	5	5	10MM	2	no	no	no	no	si	no	no	si	no	108	si	SI. INESTABILIDAD VALGO. 2019	67	50	15	20	9	4	1
98	2010-05-26	190728	64	1	31.5	1	NO	NO	2	NO	NO	1	PS. AGC	60MM	65MM	12MM	1	no	si	no	no	no	no	no	no	no	36	si	si infeccion perirpteisca	78	20	19	36	5	1	2
99	2010-09-22	229430	66	1	27.4	1	NO	NO	2	NO	NO	2	PS. VANG.	60MM	70MM	12MM	2	no	no	no	no	no	no	no	no	no		no	NO	41	16	20	40	9	3	1
100	13.02.2010	190745	62	1	25	1	NO	NO	2	NO	NO	1	PS. AGC	55MM	70MM	12MM	1	no	no	no	no	no	no	no	no	no		no	no	48	10	22	40	8	0	2
101	2010-07-28	245409	42	1	24.9	1	NO	NO	2	NO	NO	1	PS. AGC	55MM	70MM	10MM	2	no	no	no	no	no	si	no	no	no		no	TENDINITIS ROTULIANO 2011	67	0	21	48	8	2	1
102	2010-10-27	245409	43	1	26.5	1	NO	NO	2	NO	NO	2	PS. AGC	55MM	70MM	10MM	2	no	no	no	no	no	no	no	no	no		no	NO	44	10	23	40	9	3	1
103	2010-06-16	220737	57	1	23.7	1	NO	NO	2	NO	NO	1	PS. AGC	55MM	65MM	8MM	2	no	no	no	no	no	no	no	no	no		no	NO	45	80	4	5	10	6	1	5559614224
104	2011-01-19	188983	52	1	21.1	1	NO	NO	2	NO	NO	1	PS. SCORPIO	5	5	10MM	2	no	no	no	no	no	no	no	no	no		no	NO	46	15	25	40	8	2	1
105	2011-03-02	123168	40	1	31.7	1	NO	NO	2	NO	NO	2	PS. SCORPIO	3	71	3	2	no	no	no	no	no	no	no	no	no		no	NO	33	8	22	46	10	2	1	7774538363
106	2011-07-13	235554	70	1	32.5	2	NO	NO	1	NO	NO	2	PS. AGC	60MM	70MM	8MM	2	no	no	no	no	no	no	no	no	no		no	NO	34	10	17	38	7	4	1
107	2011-07-20	197635	69	1	29	1	NO	NO	2	NO	NO	2	PS. AGC	65MM	65MM	10MM	2	no	no	no	no	no	no	no	no	no		no	NO	35	20	3	30	5	5	1
108	2011-09-28	225478	44	1	28.4	1	NO	NO	2	NO	NO	2	PS. AGC	65MM	75MM	9MM	2	no	no	no	no	no	no	no	no	no		no	NO	56	0	16	48	5	0	2
109	2011-10-05	220863	50	1	24	1	NO	NO	2	NO	NO	1	PS. SCORPIO	3	3	12MM	1	no	no	no	no	no	no	no	no	no		no	no	37	0	19	48	9	0	2
110	2011-11-09	188983	52	1	25.4	1	NO	NO	2	NO	NO	1	PS. SCORPIO	5	5	10MM	2	no	no	no	no	no	no	no	no	no		no	NO	38	26	21	30	10	4	1
111	2011-11-16	153966	70	1	28.6	1	NO	NO	2	NO	NO	1	PS. VANG.	62.6mm	80x14mm	12mm	2	no	no	no	no	no	no	no	no	no		no	NO	39	40	17	20	10	4	1
112	2011-11-30	147990	69	1	29	2	NO	NO	1	NO	NO	1	CR. SCORPIO	6	5	10MM	2	si	no	si	no	no	no	no	no	no	108	si	SI. AFLOJAMIENTO ASEPTICO. ARTROFIBROSIS 2020	40	30	22	30	6	4	1
113	2011-12-07	165096	54	1	27.8	2	NO	NO	1	NO	NO	2	PS. AGC	60MM	71MM	8MM	1	no	no	no	no	no	no	no	no	no		no	no	48	10	19	40	5	2	2
114	2012-10-05	220863	50	1	25.3	2	NO	NO	1	NO	NO	2	PS. SCORPIO	3	3	12MM	1	no	no	no	no	no	no	no	no	no		no	fractura de patela	68	30	22	24	8	4	2
115	20.03.2012	165096	55	1	27	1	NO	NO	2	NO	NO	1	PS. AGC	60MM	70MM	8MM	2	no	no	no	no	no	no	no	no	no	6	si	si rotura tendo patelar	57	30	21	22	7	4	1
116	21.06.2012	217009	45	1	28.8	1	NO	NO	2	NO	NO	1	PS. AGC.	55MM	70MM	10MM	1	no	no	no	no	no	no	no	no	no		no	no	69	0	40	48	7	0	2
117	21.12.2012	229430	69	1	28.6	1	NO	NO	2	NO	NO	1	PS. VANG.	60MM	70MM	12MM	2	no	no	no	no	no	no	no	no	no		no	NO	76	20	23	40	9	2	1
118	2.10.2012	228119	60	1	31.5	1	NO	NO	2	NO	NO	1	PS. VANG.	67.5MM	71MM	10MM	1	no	no	no	no	no	no	no	no	no		no	no	78	10	23	43	9	0	2
119	18.03.2013	217009	46	1	30.5	2	NO	NO	1	NO	NO	2	CR. VANG	55MM	63MM	16MM	1	no	si	no	no	no	no	no	si. 2018	no	60	si	SI. INFECCION PERIPROTESICA. RETIRO + ESPACIADOR. 2018	78	70	14	22	4	4	2
120	2013-03-06	254555	42	1	32.5	1	NO	NO	2	NO	NO	1	CR. SCORPIO	6	6	9MM	2	no	no	no	no	no	no	no	no	no		no	NO	67	10	29	40	8	2	1
121	2013-01-09	215922	42	1	34	1	NO	NO	2	NO	NO	1	PS. CHART-ST.	3	2	11MM	1	no	no	no	no	no	no	no	no	no		no	no	90	20	18	46	10	0	2
122	2013-11-06	153365	59	1	33.1	1	NO	NO	2	NO	NO	2	PS PLUS. SIGMA 2	2	3	10MM	2	no	no	no	no	no	no	no	no	no		no	no	89	30	17	40	9	4	1
123	2013-12-11	228119	60	1	23.6	1	NO	NO	2	NO	NO	1	PS. VANG.	67.5MM	71MM	10MM	1	no	no	no	no	no	no	no	no	no		no	no	88	10	16	42	7	0	2
124	2013-04-24	154971	61	1	26.4	2	NO	NO	1	NO	NO	1	PS. VANG	55MM	67MM	10MM	2	no	no	no	no	no	no	no	no	no		no	NO	78	34	12	30	9	4	1
125	2013	177858	54	1	28.9	2	NO	NO	1	NO	NO	1	pfc sigma				1	no	no	no	no	no	no	no	no	no		no	no	67	0	32	48	7	0	2	7242670568
126	2013-12-04	201427	70	1	26.5	2	NO	NO	1	NO	NO	2	SSK. VANG	60	67	12MM	1	no	no	no	no	no	no	no	no	no		no	infeccion superficial de piel	67	10	34	40	6	0	2
127	2014-02-05	241671	43	1	25.4	2	NO	NO	1	NO	NO	1	PS. VANG	55MM	71MM	10MM	2	no	no	no	no	no	no	no	no	no		no	NO	56	50	7	16	5	6	1
128	2014-07-23	228772	46	1	21	2	NO	NO	1	NO	NO	1	CR. VANG	62.5MM	71MM	14MM	2	no	no	no	no	no	no	no	no	no		no	NO	56	46	5	18	4	2	1
129	2014-02-25	201440	62	1	28.4	2	NO	NO	1	NO	NO	1	vanguard	62.5mm	70mm	10mm	1	no	no	si	no	no	no	no	no	no		no	si artrofibrosiss movilizacion	55	0	20	48	5	0	2
130	2014-04-30	260356	50	1	30.5	1	NO	NO	2	NO	NO	2	PS. VANG	55MM	59MM	10MM	2	no	no	si	no	no	no	no	no	no		no	si artrofibrosis movilizacion	33	28	1	30	9	4	1
131	2014-06-25	182697	79	1	20.5	1	NO	NO	2	NO	NO	2	CR. VANG	55MM	67MM	12MM	1	no	no	no	no	no	no	no	no	no		no	no	56	30	2	36	9	3	2
132	02.07.2014	269626	52	1	31.5	1	NO	NO	2	NO	NO	1	CR. VANG.	60MM	67MM	12MM	2	no	no	no	no	no	no	no	no	SI		no	NO.	39	30	4	30	10	2	1	5527521303
133	07.08.2014	59548	75	1	28	2	no	no	2	no	no	1	vanguard	67.5	65	10	1	no	no	no	no	no	no	no	no	no		no	artrofibrosis	88	0	5	48	9	0	2	9381298877
134	2014	270608	79	2	29	2	NO	NO	2	NO	NO	2	vanguard	70	75	10	1	NO	NO	NO	NO	NO	NO	NO	NO	NO		NO	no	87	0	6	48	98	0	2	5543553963
135	2014-11-19	258930	61	2	23.4	2	NO	NO	1	NO	NO	2	CR. VANG	62.5MM	79MM	10MM	2	no	no	no	no	no	no	no	no	no		no	NO	67	24	7	30	7	3	1
136	2014-05-21	249185	63	1	34.7	1	NO	NO	2	si	NO	1	CR. VANG	57.5MM	67MM	10MM	1	no	no	no	no	no	no	no	no	no		no	no	89	0	9	48	6	0	2
137	2014-07-02	269626	63	1	27.6	1	NO	NO	2	NO	NO	1	PS. SCORPIO	7	5	10MM	2	no	no	no	no	no	no	no	no	si		no	LESION N. PERONEO COMUN DERECHO.	76	50	4	10	10	4	1
138	2014-08-13	224235	63	1	25	1	NO	NO	2	NO	NO	2	CR. VANG	65MM	71MM	10MM	1	no	no	no	no	no	no	no	no	no		no	no	67	0	3	48	89	0	2
139	2014-11-26	212034	63	1	24.3	2	NO	NO	1	NO	NO	2	CR. VANG	62.5MM	67MM	12MM	1	no	no	no	no	no	no	no	no	no		no	no	78	10	5	46	6	0	2
140	2014-10-29	201820	64	1	25.6	1	NO	NO	2	NO	NO	1	PS. SCORPIO	7	7	12MM	2	no	no	no	no	no	no	no	no	no		no	NO	87	32	6	29	9	2	1
141	2014-07-16	235422	75	1	22.4	1	NO	NO	2	NO	NO	1	CR. VANG	60MM	67MM	12MM	2	no	no	no	no	no	no	no	no	no		no	NO	76	28	7	30	10	4	1
142	2014-03-05	154642	48	2	21	1	NO	NO	2	NO	NO	1	PS. SCORPIO	7	7	12MM	1	no	no	no	no	no	no	no	no	no		no	no	67	10	8	46	9	2	2
143	2014-06-04	261546	68	2	31.4	1	NO	NO	2	NO	NO	2	PS. VANG.	75MM	79MM	10MM	1	no	no	no	no	no	no	no	no	no		no	no	89	0	6	48	9	0	2
144	2014-06-25	260824	46	1	30	1	NO	NO	2	NO	NO	2	CR. VANG	65MM	71MM	10MM	1	no	no	no	no	no	no	no	no	no		no	no	76	0	3	48	7	0	2
145	2015-03-25	111988	81	1	30	2	NO	NO	2	NO	SI	2	CR. VANG	62.5	67	12	1	NO	NO	NO	NO	NO	NO	NO	NO	NO		NO	no	66	10	3	48	6	0	2	5556551916
146	08.04.2015	273518	79	2	28	2	NO	NO	2	NO	NO	2					1	NO	NO	NO	NO	NO	NO	NO	NO	NO		NO	no	78	0	4	48	7	0	2	5556734376
147	22.04.2015	179543	57	1	26	1	NO	NO	2	NO	NO	1	CR VANG	62.5	64	10	1	NO	NO	NO	NO	NO	NO	NO	NO	NO		NO	no	76	15	2	35	10	3	2	5557902686
148	29.04.2015	82159	81	1	30	2	NO	NO	2	NO	si	1	CR VANG	74	67	10	1	no	no	no	no	no	no	no	no	no		no	no	67	0	18	48	9	0	2	5556804549
149	06.05.2015	240718	76	1	35	2	NO	NO	2	NO	SI	1	CR VANG	67	66	10	1	NO	NO	NO	NO	NO	NO	NO	NO	NO		NO	no	89	25	13	32	7	3	2	4422816964
150	06.05.2015	163307	85	2	24	2	NO	NO	2	NO	SI	1	vanguard	68	72	10	1	NO	NO	NO	NO	NO	NO	NO	NO	NO		NO	no	87	10	13	40	6	2	2	5535168407
151	13.05.2015	123616	48	1	28.7	1	NO	NO	2	NO	NO	2	CR. VANG.	60MM	67MM	10MM	2	no	no	no	no	no	no	no	no	no		no	NO	66	20	34	44	9	3	1
152	20.05.2015	246673	45	1	30.7	1	NO	NO	2	NO	NO	2	PS. VANG.	67.5MM	75MM	10MM	2	no	no	no	no	no	no	no	no	no		no	NO.	32	22	4	37	8	2	1	5570431812
153	27.05.2015	255895	76	1	24	1	NO	NO	2	NO	NO	1	SCORPIO STRIKER	7	7	10	1	NO	NO	NO	NO	NO	NO	NO	NO	NO		NO	no	56	20	5	32	7	0	2	5628259587
154	17.06.2015	66642	86	1	21	2	NO	NO	2	NO	SI	2	IZQUEIRDA				1	NO	NO	NO	NO	NO	NO	NO	NO	NO		NO	no	67	10	6	40	8	0	2	5518242225
155	01.07.2015	260356	31	1	31.7	1	NO	NO	2	NO	NO	2	PS. VANG.	55mm	59mm	10mm	1	no	no	no	no	no	no	no	no	no		no	no	78	10	7	44	9	0	2	5540356741
156	15.07.2015	177858	54	1	28.9	1	NO	NO	2	NO	NO	2	CR. VANG.	60mm	67mm	12mm	2	no	no	no	no	no	no	no	no	no		no	no	36	10	8	45	8	1	1	7242670568
157	22.07.2015	230195	85	2	26	2	NO	NO	2	NO	NO	1	SCORPIO STRIKER	8	11	10	2	NO	NO	NO	NO	NO	NO	NO	NO	NO		no	no	37	15	9	30	7	2	1	5524022160
158	30.07.2015	141267	47	1	28	1	NO	NO	2	NO	NO	2	PS. SCORPIO	7	5	15MM	1	no	si	no	no	no	no	no	no	no		no	si infeccion perirpotesica	38	40	11	34	6	4	2	5588579420
159	05.08.2015	270222	77	1	25.9	2	NO	NO	2	NO	NO	1	VR VANG	70	67	10	1	NO	NO	NO	NO	NO	NO	NO	NO	NO		NO	no	39	10	12	46	6	0	2	4422633597
160	12.08.2015	186762	62	1	26	1	NO	NO	2	NO	NO	1	SCORPIO STRIKER	7	7	10	1	NO	NO	NO	NO	NO	NO	NO	NO	NO		NO	no	40	15	24	42	7	0	2	5555737745
161	25.08.2015	241421	34	1	32.6	1	NO	NO	2	NO	NO	1	CR. SCORPIO	7	5	8MM	1	no	no	no	no	no	no	no	no	no		no	no	41	10	21	40	8	1	2	5524033667
162	26.08.2015	179148	68	1	24	1	NO	NO	2	NO	NO	2	vanguard	5	53	10	1	NO	NO	NO	NO	NO	NO	NO	NO	NO		NO	no	42	10	12	40	8	4	2	5590326621
163	26.08.2015	269626	52	1	31.5	1	NO	NO	2	NO	NO	2	SCORPIO STRIKER			10	1	no	no	no	no	no	no	no	no	no		no	no	43	10	15	48	9	0	2	5527521303
164	07.09.2015	242937	42	1	28.9	1	NO	NO	2	NO	NO	1	PS. SCORPIO	5. R	5	10MM	2	no	no	no	no	no	no	no	no	no		no	NO.	44	30	12	30	9	4	1	7442207521
165	21.10.2015	248665	75	1	35	1	NO	NO	2	NO	NO	2	vanguard	60	75	10	1	NO	NO	NO	NO	NO	NO	NO	NO	NO		NO	no	45	30	14	30	8	3	2	5556837409
166	30.09.2015	194574	66	1	30	1	NO	NO	2	NO	NO	1	vanguard	74	71	10	2	NO	NO	SI	NO	NO	NO	NO	NO	NO		NO	artrofibrosis	46	20	4	30	7	2	1	5565484129
167	11.11.2015	268008	84	1	30	2	NO	NO	2	NO	NO	2	vanguard	60	67	10	2	NO	NO	NO	NO	NO	NO	NO	NO	NO		NO	NO	54	12	5	28	7	2	1	5563819666
168	11.11.2015	277308	67	1	27	1	NO	NO	2	NO	NO	2	vanguard	63	65	10	1	NO	NO	NO	NO	NO	NO	NO	NO	NO		NO	no	55	13	6	32	6	1	2	5556176007
169	24.11.2015	250789	41	2	34.8	2	NO	NO	1	NO	NO	1	CR. VANG.	67.5MM	75MM	12MM	2	no	no	no	no	no	no	no	no	no		no	NO	56	35	7	30	7	4	1	5545019740
170	04.11.2015	181025	56	2	20	2	no	no	2	no	no	1	vanguard	62.5	63	10	2	no	no	no	no	no	no	no	no	no		no	no	57	10	8	42	8	0	2	5526362098
171	02.12.2015	161548	73	2	28	1	NO	NO	2	NO	NO	2	vanguard	73	75	10	1	NO	NO	NO	NO	NO	NO	NO	NO	NO		NO	no	58	20	7	38	8	2	2	7731399878
172	04.12.2015	259338	47	1	22	1	NO	NO	2	NO	NO	1	vanguard				2											NO	NO	59	15	6	25	9	2	1	5518191435
173	16.12.2015	242696	55	1	26.7	1	NO	NO	2	NO	NO	1	PS. VANG.	60MM	70MM	12MM	1	no	no	no	no	no	no	no	no	no		no	no	60	15	5	40	8	2	2	5544461664
174	16.12.2015	259338	47	1	36	1	NO	NO	2	NO	NO	1	CR VANG	62.5	67	10	2	no	no	no	no	no	no	no	no	no		no	si rotura tendon patelar	61	20	4	30	7	4	1	5518191435
175	20.01.2016	199678	52	2	25	1	no	no	2	no	no	2	vanguard	67	67	10	2	no	no	no	no	no	no	no	no	no		no	no	62	22	7	32		4	1	7671086906
176	27.01.2016	82159	81	1	26	2	NO	NO	2	NO	si	2	CR VANG	75	69	10	1	no	no	no	no	no	no	no	no	no		no	no	55	0	6	48	6	0	2	5556804549
177	10.02.2016	271932	89	1	24	2	NO	NO	2	NO	NO	1	vanguard				1	NO	NO	NO	NO	NO	NO	NO	NO	NO		NO	no	78	0	7	48	7	0	2	767 6754121
178	16.03.2016	259062	49	1	30	1	NO	NO	2	NO	NO	2	CR. SCORPIO	7MM	7MM	10MM	2	no	no	no	no	no	no	no	no	no		no	NO	49	20	8	28	8	3	1	5538968710
179	16.03.2016	270222	77	1	25.9	2	NO	NO	2	NO	NO	2	VR VANG	65	67	10	1	NO	NO	NO	NO	NO	NO	NO	NO	NO		NO	no	50	10	9	46	9	0	2	4422633597
180	27.05.2016	136653	44	1	32.5	1	NO	NO	2	NO	NO	1	CR. VANG.	65MM	71MM	10MM	2	no	no	no	no	no	no	no	no	si		no	LESION. NERVIO PERONEO	51	15	8	25	9	2	1	5555050587
181	13.06.2016	249140	31	1	28.7	1	NO	NO	2	NO	NO	2	CR. VANG.	65	71mm	10mm	1	no	no	no	no	no	no	no	no	no		no	no	52	18	7	32	8	3	2	5539128779
182	12.07.2016	186762	62	1	26	1	NO	NO	2	NO	NO	2	PS VANG	57	71	10	1	NO	NO	NO	NO	NO	NO	NO	NO	NO		NO	no	53	15	6	40	7	0	2	5555737745
183	17.08.2016	248665	75	1	35	1	NO	NO	2	NO	NO	1	vanguard	60	75	10	1	NO	NO	NO	NO	NO	NO	NO	NO	NO				67	10	7	38	8	2	2	5556837409
184	31.08.2016	213248	91	1	30	2	NO	NO	2	NO	SI	1	vanguard	70	83	10	1	NO	NO	NO	NO	NO	NO	NO	NO	NO		NO	no	55	0	8	48	9	0	2	5558481189
185	28.09.2016	271932	89	1	24	1			1			2	vanguard	62.5	71	10	2													78	0	9	48	8	0	2	767 6754121
186	22.11.2016	189749	48	1	32.5	1	NO	NO	2	NO	NO	2	CR. VANG.	60MM	67MM	10MM	2	no	no	no	no	no	no	no	no	no		no	NO.	57	10	7	40	7	2	1	5513306460
187	09.11.2016	111988	81	1	30	2	NO	NO	2	NO	SI	2	CR. VANG	62.5	67	12	1	NO	NO	NO	NO	NO	NO	NO	NO	NO		NO	no	78	10	6	48	6	0	2	5556551916
188	02.03.2017	125060	76	1	28	1	NO	NO	2	NO	NO	2	CR. VANG.	65	71MM	10MM	1	no	no	no	no	no	no	no	no	no		no	no	77	10	5	42	5	0	2	5532978426
189	26.07.2017	165870	46	2	28	1	NO	NO	2	NO	NO	2	CR. VANG.	62.5MM	71MM	10MM	1	no	no	no	no	no	no	no	no	no		no	no	39	10	4	40	6	0	2	5532978426
190	17.09.2017	285163	36	2	30	1	NO	NO	2	NO	NO	2	SCORPIO STRIKER	7	7	8	1	no	no	no	no	no	no	no	no	no		no	no	67	0	22	48	4	0	2	5517330371
191	10.10.2017	219680	52	1	28.9	1	NO	NO	2	NO	NO	1	CR. SCORPIO	CF 7	5	10MM	1	no	no	no	no	no	no	no	no	no		no	no	56	0	11	48	7	0	2	5547813224
192	22.06.2017	166255	62	1	24.7	2	NO	NO	2	NO	si	1	PS. AGC	60mm	75x10mm	8mm	1	no	no	no	no	no	no	no	no	no		no	no	42	0	33	48	4	0	2	7751142607
193	13.07.2017	284430	53	1	26.6	1	NO	NO	2	NO	NO	2	PS. VANG.	57.5mm	67mm	12MM	2	no	no	no	no	no	no	no	no	no		no	NO	43	22	4	30	6	2	1	57750392
194	14.02.2018	210520	43	1	32.7	1	NO	NO	2	NO	NO	2	CR. SCORPIO	CF 3	CT 3	10MM	2	no	no	no	no	no	no	no	no	no		no	NO.	44	5	24	40	6	1	1	5613867492
195	25.04.2018	187933	46	1	31	1	NO	NO	2	NO	NO	1	JJ. ATTUNE. CR	CF 3	CT 3	9MM	1	no	no	no	no	no	no	no	no	no		no	no	45	0	29	48	6	0	2	5532258106
196	16.05.2018	114963	85	2	28	2	NO	NO	2	NO	NO	1	vanguard	75	85	9	2											NO	NO	46	10	20	37	5	2	1	5539096974
197	23.05.2018	268008	84	1	30	2	NO	NO	2	NO	NO	1	vanguard	65	71	10	2	NO	NO	NO	NO	NO	NO	NO	NO	NO		NO	NO	47	12	3	28	4	2	1	5563819666
198	19.08.2018	179031	69	1	26	1	no	no	2	no	no	1	SCORPIO STRIKER	6	6	10	1	no	no	no	no	no	no	no	no	no		no	no	48	0	30	48	8	0	2	5583084401
199	18.07.2018	250789	46	2	26.5	1	NO	NO	2	NO	NO	2	CR. SCORPIO	CF 7	CT 7	10MM	1	no	si	no	no	no	no	no	no	no		no	infeccion periprotesica 2019	49	10	34	44	9	1	2	5545019140
200	01.08.2018	242949	37	1	25.5	1	NO	NO	2	NO	NO	2	SCORPIO STRIKER	7	7	10	2	no	no	no	no	no	no	no	no	no		no	NO	50	15	20	40	8	3	1	5531893897
201	07.08.2018	59548	75	1	28	2	no	no	2	no	no	2	vanguard	67.5	65	10	2	no	no	si	no	no	no	si	no	no		no	si fractura periprotesica artrofibrosis	51	48	3	30	3	5	2	9381298877
202	15.08.2018	209572	43	1	27.6	1	NO	NO	2	NO	NO	2	PS. VANG.	55MM	67MM	10MM	2	no	no	no	no	no	no	no	no	no		no	NO	52	0	21	48	6	0	2	5538791998
203	22.08.2018	148426	66	1	26	2	no	no	2	no	no	1	SCORPIO STRIKER	7	5	12	1	no	no	no	no	no	no	no	no	no		no	no	39	0	12	48	7	0	2	5527598291
204	26.09.2018	198163	41	2	24.3	1	NO	NO	2	NO	NO	1	PS. VANG.	62.5 MM	75MM	10	2	no	no	si	no	no	no	no	no	no		no	si artrofibrosis perdida de seguimiento	40	40	12	20	6	4	1	5539717781
205	30.05.2018	206646	50	1	27.8	1	NO	NO	2	NO	NO	2	PS. ATTUNE.	SIZE 4. R	10	10	1	no	no	no	no	no	no	no	no	no		no	no	41	0	13	48	9	0	2	5522956506
206	09.04.2018	145669	56	1	28.7	2	si	si	2	NO	NO	1	CR. VANG.	57.5mm	67mm	14mm	2	no	no	no	no	no	no	no	no	no		no	NO	42	0	12	48	6	0	2	5518070195
207	12.09.2018	271250	69	2	26	1	no	no	2	no	no	2	SCORPIO STRIKER	7	7	12	2	no	no	no	no	no	no	no	no	no		no	no	43	10	12	40	8	1	1	5543138191
208	2018-09-12	260824	55	1	28	1	NO	NO	2	NO	NO	1	PS. SCORPIO	7	7	10MM	2	no	no	no	no	no	no	no	no	no		no	NO	44	20	23	30	6	3	1	5564609228
209	24.10.2018	206248	63	1	24	1	no	no	2	no	no	2	vanguard	52	57	10	1	no	no	no	no	no	no	no	no	no		no	no	45	10	20	40	9	0	2	5527167384
210	07.11.2018	63088	89	2	30	2	NO	NO	2	NO	NO	1	vanguard	65	79	10	2	NO	NO	NO	NO	NO	NO	NO	NO	NO		NO	NO	46	40	2	10	7	8	1	5621625384
211	09.01.2019	273518	80	2	26	2	NO	NO	2	NO	NO	1	vanguard	70	83	10	1	NO	NO	NO	NO	NO	NO	NO	NO	NO		NO	no	47	6	3	44	7	0	2	5554569977
212	09.01.2019	153215	74	1	26	1	NO	NO	2	NO	NO	1	vanguard	60	71	10	2	NO	NO	NO	NO	NO	NO	NO	NO	NO		NO	NO	48	15	12	36	7	3	1	57962996
213	2019-01-16	169149	61	1	32	2	NO	NO	2	NO	si	1	vanguard	65.7	71	10	2	no	no	no	no	no	no	no	no	no		no	no	49	20	23	33	7	3	2	5557880857
214	07.02.2019	162519	62	1	26	1	no	no	2	no	no	1	vanguard	60	67	12	2	no	no	no	no	no	no	no	no	no		no	no	50	40	3	36	9	3	2	5523496849
215	22.02.2019	273518	79	2	28	2	NO	NO	2	NO	NO	1	vanguard	70	83	10	2	NO	NO	NO	NO	NO	NO	NO	NO	NO		NO	NO	39	0	2	48	7	0	2	5556734376
216	27.02.2019	213248	91	2	30	2	NO	NO	2	NO	SI	2	vanguard	82	90	10	2	NO	NO	NO	NO	NO	NO	NO	NO	NO		NO	NO	40	0	2	48	6	0	2	5558481189
217	03.04.2019	220215	76	1	25.9	2	NO	NO	2	NO	NO	2	vanguard	67.5	71	10	1	NO	NO	NO	NO	NO	NO	NO	NO	NO		NO	no	41	20	3	28	6	3	2	5556080917
218	24.04.21019	243381	65	1	25	1	NO	NO	2	NO	NO	1	vanguard	57.5	67	12	1	NO	NO	NO	NO	NO	NO	NO	NO	NO		NO	no	42	0	4	48	9	0	2	5554575173
219	08.05.2019	203590	74	1	30	1	NO	NO	2	NO	SI	1	vanguard	60	71	12	2	NO	NO	NO	NO	NO	NO	NO	NO	NO		NO	NO	43	35	5	10	8	6	1	5979760621
220	08.05.2019	272704	59	1	23	1	NO	NO	2	NO	NO	1	vanguard	62	67	12	2	NO	NO	NO	NO	NO	NO	NO	NO	NO		NO	NO	44	10	5	41	9	2	1	5582782648
221	15.05.2019	195034	60	2	26	2	NO	NO	2	NO	NO	1					1	NO	NO	NO	NO	NO	NO	NO	NO	NO		NO	no	45	8	4	41	8	0	2	5556069607
222	22.05.2019	151970	62	1	39	1	NO	NO	2	NO	NO	1	vanguard	67	71	10	2	NO	NO	NO	NO	NO	NO	NO	NO	NO		NO	NO	46	6	12	42	7	0	2	5556350467
223	29.05.2019	292347	24	1	31.6	1	NO	NO	2	NO	NO	1	CR. SCORPIO	5	5	10MM	2	no	no	no	no	no	no	no	no	no		no	NO	47	40	13	25	8	3	1	5512343597
224	19.06.2019	210263	55	1	26.9	1	NO	NO	2	NO	NO	2	CR. VANG.	62.5MM	71MM	12MM	2	no	no	no	no	no	no	no	no	no		no	NO	48	4	12	42	8	2	1	5519122708
225	26.06.2019	274133	70	1	26	2	NO	NO	2	NO	NO	1		4	5	6	1	NO	NO	NO	NO	NO	NO	NO	NO	NO		NO	no	34	6	2	40	7	0	2	5526694439
226	03.07.2019	289989	55	1	27	1	no	no	2	no	no	1	vanguard	63	67	14	2	no	no	no	no	no	no	no	no	no		no	no	35	0	12	48	9	2	1	5572246825
227	10.07.2019	200488	59	1	26	2	NO	NO	2	NO	NO	2	vanguard	62.5	67	12	2	NO	NO	NO	NO	NO	NO	NO	NO	NO		NO	NO	36	10	23	44	8	3	1	2712132107
228	10.07.2019	284430	54	1	25.8	1	NO	NO	2	NO	NO	1	CR. VANG	57.5mm	67mm	12MM	2	no	no	no	no	no	no	no	no	no		no	NO	37	10	14	40	7	2	2
229	17.07.2019	146173	60	1	26	1	NO	NO	2	NO	NO	1	vanguard	62.5	71	11	2	NO	NO	NO	NO	NO	NO	NO	NO	NO		NO	NO	38	10	15	46	6	2	1	5567929293
230	17.07.2019	204309	50	1	24.5	1	NO	NO	2	NO	NO	2	CR . VANG.	62.5MM	67MM	14MM	2	no	no	no	no	no	no	no	no	no		no	NO	39	10	16	41	6	2	1	5521878133
231	17.07.2019	270608	85	2	29	2	NO	NO	2	NO	NO	1	vanguard	70	75	10	1	NO	NO	NO	NO	NO	NO	NO	NO	NO		NO	no	40	0	17	48	6	0	2	5543553963
232	17.07.2019	260891	49	1	27.5	1	NO	NO	2	NO	NO	2	SSK. VANG.	67.5MM	71MM	14MM	2	no	no	no	no	no	no	no	no	no		no	NO	41	30	2	10	6	5	1	7771762358
233	24.07.2019	169562	63	1	24	1	NO	NO	2	NO	NO	1	vanguard	67	71	14	1	NO	NO	SI	NO	NO	NO	NO	NO	NO		NO	SI ARTROFIBROSIS	42	10	4	45	7	0	2	5533355103
234	31.07.2019	92877	75	2	28	1	NO	NO	2	NO	NO	2	vanguard	67.5	75	10	1	NO	NO	NO	NO	NO	NO	NO	NO	NO		NO	no	43	15	5	36	8	3	2
235	31.07.2019	206389	50	1	32	1	NO	NO	2	NO	NO	1	PS. SCORPIO	CF 7	CT 5	10MM	2	no	no	no	no	no	no	no	no	no		no	SI INFECCION DE PIEL RESUELTA	45	12	6	41	8	3	1	5516379095
236	02.08.2019	209029	74	1	26	1	NO	NO	2	NO	NO	1	vanguard	62.5	67	10	2	NO	NO	NO	NO	NO	NO	NO	NO	NO		NO	NO	67	20	7	20	6	4	1	5528578547
237	09.08.2019	158652	60	1	29	1	NO	NO	2	NO	NO	1	vanguard	60	67	10	1	NO	NO	NO	NO	NO	NO	NO	NO	NO		NO	no	87	0	8	48	5	0	2	7321134263
238	09.08.2019	232128	36	1	24	1	NO	NO	2	NO	NO	1	vanguard	55	63	12	2	NO	NO	NO	NO	NO	NO	NO	NO	NO		NO	NO	76	0	9	48	8	0	2	5538850685
239	14.08.2019	209059	60	1	26	1	NO	NO	2	NO	SI	1	SCORPIO STRIKER	7	5	10	1	NO	NO	NO	NO	NO	NO	NO	NO	NO		NO	no	56	10	10	42	10	0	2	5568804973
240	14.08.2019	244156	55	2	29	1	no	no	2	no	no	1	SCORPIO STRIKER	9	7	10	2	no	no	no	no	no	no	no	no	no		no	no	78	15	4	38	9	3	1	5543724727
241	28.08.2019	176038	61	2	23.2	1	NO	NO	2	NO	NO	2	SCORPIO STRIKER	5	5	12	2	NO	NO	NO	NO	NO	NO	NO	NO	NO		NO	NO	67	5	5	42	8	0	2	5523291425
242	25.09.2019	263564	55	1	30	2	NO	NO	2	NO	SI	2	vanguard	70	70	10	1	NO	NO	NO	NO	NO	NO	NO	NO	NO			no	78	0	6	48	5	0	2	5523367922
243	04.09.2019	239147	46	1	26	1	NO	NO	2	NO	NO	1	vanguard	62.5	71	12	1	NO	NO	NO	NO	NO	NO	NO	NO	NO		NO	no	66	5	7	44	8	0	2	5554575173
244	11.09.2019	267694	34	1	26	1	no	no	2	no	no	1					2	no	no	no	no	no	no	no	no	no		no	si celulitis	66	0	8	46	9	0	2
245	18.09.2019	180369	63	1	24	1	NO	NO	2	NO	NO	1	vanguard	62.5	71	12	1	NO	NO	NO	NO	NO	NO	NO	NO	NO		NO	no	56	5	9	42	7	0	2	5554575173
246	18.09.2019	231121	58	1	26	1	NO	NO	2	NO	NO	1	vanguard	62.5	71	12	2	NO	NO	NO	NO	NO	NO	NO	NO	NO		NO	NO	78	5	10	42	6	3	1	5554575173
247	25.09.2019	263564	50	1	28	1	NO	NO	2	NO	NO	2	CR. VANG.	62.5 MM	71MM	14MM	1	no	no	no	no	no	no	no	no	no		no	SI INFECCION DE PIEL RESULETA	56	10	11	40	7	2	2
248	16. 10.2019	233928	49	1	26	1	NO	NO	2	NO	NO	1	CR. VANG.	62.5 MM	71	12	1	no	no	no	no	no	no	no	no	no		no	si fractura de patela	78	40	12	28	6	5	1
249	16. 10.2019	246803	51	2	25	1	NO	NO	2	NO	NO	2	CR. VANG.	62.5 MM	75	10	1	no	no	no	no	no	no	no	no	no		no	rotura aparato extensor	65	40	13	26	7	5	1
250	02. 10.2019	203013	68	1	35	1	NO	NO	2	NO	NO	1	CR. VANG.	62.5 MM	75	10	1	no	no	si	no	no	no	no	no	no		no	si	67	10	14	40	8	1	2
251	23.10.2019	130536	80	1	23	1	NO	NO	2	NO	NO	1	CR. VANG.	70	75	10	2	no	no	no	no	no	no	no	no	no		no	no	87	10	15	40	7	0	2
252	23.10.2019	204309	44	1	25	1	NO	NO	2	NO	NO	2	CR. VANG.	62.5 MM	75	12	1	no	no	no	no	no	no	no	no	no		no	no	78	6	16	42	6	0	2
253	23.10.2019	208567	39	1	35	1	NO	NO	2	NO	NO	2	CR. VANG.	62.5 MM	71MM	14MM	2	no	no	no	no	no	no	no	no	no		no	SI INFECCION DE PIEL RESULETA	38	40	12	14	5	3	1
254	30.10.2019	293250	57	2	30	1	NO	NO	2	NO	NO	1	CR. VANG.	70	75	12	1	no	no	no	no	no	no	no	no	no		no	si	39	10	18	36	8	0	2
255	30.10.2019	272346	23	1	25	1	NO	NO	2	NO	NO	1	CR. VANG.	62.5 MM	71MM	10	1	no	no	si	no	no	no	no	no	no		no	si	76	14	19	44	8	0	2
256	06,11..2019	202343	76	1	26	2	no	no	2	no	no	1	vanguard	62	71	10	2	no	no	si	no	no	no	no	no	no		no	si	56	16	20	38	6	0	2	5557304446
257	13.11.2019	243451	57	1	24	1	no	no	2	no	no	2	vanguard	62	71	10	1	no	no	no	no	no	no	no	no	no		no	no	42	0	21	40	7	0	2	5554575173
258	04.12.2019	216855	58	2	27	1	no	no	2	no	no	2	vanguard	75	80	12	1	no	no	no	no	no	no	no	no	no		no	artrofibrosis	43	10	22	40	8	0	2	5523291425
259	11.12.2019	288357	73	2	26	2	no	no	2	no	no	2	vanguard	80	87	10	2	no	no	no	no	no	no	no	no	no		no	no	44	0	23	40	7	0	2	5557304446
260	18.12.2019	154245	81	1	24	1	NO	NO	2	NO	NO	1		5	3	5	1	NO	NO	NO	NO	NO	NO	NO	NO	NO		NO	no	60	0	24	48	6	0	2	5525322093
261	11.08.2020	243381	65	1	25	1	NO	NO	2	NO	NO	2	vanguard	55	63	12	2	NO	NO	NO	NO	NO	NO	NO	NO	NO		NO	NO	61	10	6	35	5	2	1	5554575173
262	18.08.2020	231121	58	1	26	1	NO	NO	2	NO	NO	2	vanguard	62.5	71	12	2	NO	NO	NO	NO	NO	NO	NO	NO	NO		NO	NO	62	5	7	42	4	3	1	5554575173
263	06.10.2020	292347	24	1	31.6	1	NO	NO	2	NO	NO	2	vanguard	68	71	10MM	2	no	no	no	no	no	no	no	no	no		no	NO	63	40	8	25	5	3	1	5512343597
264	16.02.2020	241421	34	1	32.6	1	NO	NO	2	NO	NO	2	anthem smith	3	2	11	2	no	no	no	no	no	no	no	no	no		no	NO	64	0	9	48	6	0	2	5524033667
265	5.02.2020	244568	78	2	28	2	no	no	2	no	no	2	vanguard	65	75	10	2	no	no	no	no	no	no	no	no	no		no	no	65	0	10	48	7	0	2	5523198325
266	05.02.2020	230809	70	2	30	2	no	no	2	no	no	2	vanguard	65	75	10	1	no	no	no	no	no	no	no	no	no		no	infeccion de la piel cirerre	66	0	15	48	8	0	2	5536665604
267	02.12.2020	146173	60	1	26	1	NO	NO	2	NO	NO	2	vanguard	62.5	71	11	2	NO	NO	NO	NO	NO	NO	NO	NO	NO		no	infeccion de la piel resuleta	67	10	12	46	5	2	1	5567929293
268	22.01.2020	206248	63	1	24	1	no	no	2	no	no	1	vanguard	52	57	10	1	no	no	no	no	no	no	no	no	no		no	no	68	10	13	40	6	3	2	5527167384
269	22.01.2020	215247	74	1	26	1	no	no	2	no	no	1					1	no	no	no	no	no	no	no	no	no		no	no	69	0	17	48	7	0	2
270	29.01.2020	208567	39	1	35	1	NO	NO	2	NO	NO	1	CR. VANG.	62.5 MM	71MM	14MM	1	no	no	no	no	no	no	no	no	no		no	no	56	0	15	48	6	0	2
271	12.02.2020	206389	51	1	32	1	NO	NO	2	NO	NO	2	PS. SCORPIO	CF 7	CT 5	10MM	1	no	no	no	no	no	no	no	no	no		no	no	78	12	16	47	5	2	2	5516379095

## Sheet: Etiquetas
dolor anterior	sexo	AR	LATERALIDAD	PATELA	lupus
1: si	1: F	1_ SI	1: DERECHA	1: SI	1: si
2:no	2: M	2: NO	2: IZQUIERDA	2: NO	2: no

## Sheet: Tablas y graficos
Estadísticos
		Edad	RangosEdad	Sexo
N	Válido	271	271	271
	Perdidos	120	120	120		Se analizó a un grupo de 271 pacientes cuyo promedio de edad fue de 63 años, en el cual predominaban las mujeres con un 80%
Media		62.7897	4.32103	1.20295		La edad promedio de las mujeres consideradas en este estudio fue de 62 años y el de los hombres de 66 años
Mediana		62	5	1
Desv. Desviación		15.5298	0.971959	0.402941
Mínimo		23	1	1		Sexo
Máximo		96	5	2				Frecuencia	Porcentaje	Porcentaje válido
						Válido	Mujeres	216	55.243	0.797
Estadísticos							Hombres	55	14.0665	0.203
Edad							Total	271	69.3095	100
.	N	Válido	0			Perdidos	Sistema	120	30.6905
		Perdidos	120			Total		391	100
Mujeres	N	Válido	216	0.797048
		Perdidos	0									BD Total: 271 casos, 216 mujeres y 55 hombres					BD Total: 271 casos
	Media		61.9213
	Mediana		62			RangosEdad
	Desv. Desviación		15.5389					Frecuencia	Porcentaje	Porcentaje válido	Porcentaje acumulado
	Mínimo		23			Válido	20 a 29 años	4	1.02302	1.47601	0.0147601
	Máximo		96				30 a 39 años	12	3.06905	4.42804	0.0442804
Hombres	N	Válido	55	0.202952			40 a 49 años	38	9.71867	14.0221	0.140221
		Perdidos	0				50 a 59 años	56	14.3223	20.6642	0.206642
	Media		66.2				60 y más	161	41.1765	59.4096	0.594096
	Mediana		66				Total	271	69.3095	100
	Desv. Desviación		15.154			Perdidos	Sistema	120	30.6905
	Mínimo		36			Total		391	100				BD Total: 271 casos
	Máximo		92
							Tabla cruzada RangosEdad*Sexo
							Recuento
									Sexo		Total		Distribución de la muestra por género y rangos de edad
									Mujeres	Hombres				Mujeres	Hombres	Total
							RangosEdad	20 a 29 años	4	0	4		20 a 29 años	0.0185185	0	0.0147601
								30 a 39 años	11	1	12		30 a 39 años	0.0509259	0.0181818	0.0442804
								40 a 49 años	31	7	38		40 a 49 años	0.143519	0.127273	0.140221
								50 a 59 años	43	13	56		50 a 59 años	0.199074	0.236364	0.206642
								60 y más	127	34	161		60 y más	0.587963	0.618182	0.594096
							Total		216	55	271
													BD Total: 271 casos, 216 mujeres y 55 hombres
							Estadísticos					Estadísticos					Estadísticos
							Edad					IMC					Componente patelar			Edad	IMC
							.	.	N	Válido	0	.	.	N	Válido	0	.	N	Válido	0	0
										Perdidos	120				Perdidos	120			Perdidos	120	120
							Mujeres	Se le aplicó la tecnica de resuperficialización	N	Válido	108	Mujeres	Se le aplicó la tecnica de resuperficialización	N	Válido	108	Se le aplicó la tecnica de resuperficialización	N	Válido	136	136
										Perdidos	0				Perdidos	0			Perdidos	0	0
									Media		64.1111			Media		27.5222		Media		64.3088	27.5169
									Desv. Desviación		15.7423			Desv. Desviación		3.17344		Desv. Desviación		15.4989	3.14592
									Mínimo		23			Mínimo		20.5		Mínimo		23	20.5
									Máximo		95			Máximo		35		Máximo		95	35
								NO se le aplicó la técnica de resuperficialización	N	Válido	108		NO se le aplicó la técnica de resuperficialización	N	Válido	108	NO se le aplicó la técnica de resuperficialización	N	Válido	135	135
										Perdidos	0				Perdidos	0			Perdidos	0	0
									Media		59.7315			Media		27.713		Media		61.2593	27.597
									Desv. Desviación		15.0889			Desv. Desviación		3.52977		Desv. Desviación		15.4673	3.55521
									Mínimo		24			Mínimo		21		Mínimo		24	20
									Máximo		96			Máximo		39		Máximo		96	39
							Hombres	Se le aplicó la tecnica de resuperficialización	N	Válido	28	Hombres	Se le aplicó la tecnica de resuperficialización	N	Válido	28
										Perdidos	0				Perdidos	0
									Media		65.0714			Media		27.4964
									Desv. Desviación		14.7722			Desv. Desviación		3.09414
									Mínimo		36			Mínimo		21
									Máximo		91			Máximo		34.2
								NO se le aplicó la técnica de resuperficialización	N	Válido	27		NO se le aplicó la técnica de resuperficialización	N	Válido	27
										Perdidos	0				Perdidos	0
									Media		67.3704			Media		27.1333
									Desv. Desviación		15.7337			Desv. Desviación		3.68625
									Mínimo		41			Mínimo		20
									Máximo		92			Máximo		35.5
							$Comorbilidades frecuencias
							Componente patelar			Respuestas		Porcentaje de casos
										N	Porcentaje				Si aplico	No aplico
							Se le aplicó la tecnica de resuperficialización	Comorbilidadesa	Artritis reumatoide	93	0.715	0.83		Artritis reumatoide	93	102
									Necrosis avascular	2	0.015	0.018		Lupus	24	13
									Espondilitis anquilosante	2	0.015	0.018		Hipotoriodismo	6	1
									Lupus	24	0.185	0.214		IRC	3	1
									IRC	3	0.023	0.027		Necrosis avascular	2	4
									Hipotoriodismo	6	0.046	0.054		Espondilitis anquilosante	2	2
								Total		130	1	1.161			130	123
							NO se le aplicó la técnica de resuperficialización	Comorbilidadesa	Artritis reumatoide	102	0.829	0.864
									Necrosis avascular	4	0.033	0.034		Artritis reumatoide	93	102	SPSS
									Espondilitis anquilosante	2	0.016	0.017		Lupus	24	13
									Lupus	13	0.106	0.11		Espondilitis anquilosante	2	2
									IRC	1	0.008	0.008			119	117
									Hipotoriodismo	1	0.008	0.008
								Total		123	1	1.042
							a Grupo de dicotomía tabulado en el valor 1.							Artritis reumatoide	110	120	0.808824	0.888889		Documento original
														Lupus	24	13	0.176471	0.0962963
														Espondilitis anquilosante	2	2	0.0147059	0.0148148
															136	135	1	1
	Se aplicó la resuperficialización	NO se aplicó la resuperficialización													Se aplicó la resuperficialización	NO se aplicó la resuperficialización
Aflojamiento séptico	0.044	0.123												Artritis reumatoide	0.808824	0.888889
Infección peripotésica	0.052	0.054												Lupus	0.176471	0.0962963
Artrofibrosis	0.044	0.078												Espondilitis anquilosante	0.0147059	0.0148148
Inestabilidad posterior	0	0.008
Inestabilidad medial	0	0.016
Tendinitis rotuliano	0	0.008
Fractura periprotésica	0.022	0.016
Lesión del nervio peroneo	0.022	0.023
Dolor anterior de rodilla	0.022	0.852
Cirugía de revisión	0.051	0.069
				BD Total: 271 casos; 136 con aplicación de resuperficialización y 135 que no
														BD Total: 271 casos

## Sheet: tablas 2
	Con	Sin	P
	resuperficialización	resuperficialización			Tabla cruzada Sexo*Componente patelar
	n=136	n=135			Recuento
Genero*	108 (79.4)	108 (80.0 )	0.9				Componente patelar
Edad**	64.3 (15.5)	61.2 (15.4)	0.1				Se le aplicó la tecnica de resuperficialización	NO se le aplicó la técnica de resuperficialización	Total
IMC **	27.5 (3.1)	27.6 (3.5)	0.84		Sexo	Mujeres	108	108	216
Comorbilidades*						Hombres	28	27	55
Artritis reumatoide	110 (80.8)	120 (88.8)	0.19		Total		136	135	271
Lupus eritematoso sistémico	24 (17.6)	13 (9.6)	0.36				0.794118
Espondilitis anquilosante	2 (1.4)	2 (1.4)	0.05
No queda claro que es la info entre paréntesis… son %?? Podrias poner otra columna y especificar que son %’s					Tabla cruzada RangosEdad*Componente patelar
					Recuento
							Componente patelar		Total
							Se le aplicó la tecnica de resuperficialización	NO se le aplicó la técnica de resuperficialización
					RangosEdad	20 a 29 años	2	2	4
						30 a 39 años	7	5	12
						40 a 49 años	15	23	38
						50 a 59 años	21	35	56
						60 y más	91	70	161
					Total		136	135	271
						Se le aplicó la tecnica de resuperficialización	NO se le aplicó la técnica de resuperficialización
					Mujeres	0.398524	0.398524
					Hombres	0.103321	0.099631
					BD Total: 271 casos, 216 mujeres y 55 hombres				Edad promedio de los participantes, de acuerdo a la técnica aplicada por género
										Se le aplicó la tecnica de resuperficialización		NO se le aplicó la técnica de resuperficialización
										Media	Desv Estándar	Media	Desv Estándar
									Mujeres	64.1111	15.7423	59.7315	15.0889
									Hombres	65.0714	14.7722	67.3704	15.7337
											Se le aplicó la tecnica de resuperficialización			NO se le aplicó la técnica de resuperficialización
											Mujeres	Hombres	Total	Mujeres	Hombres	Total
										BD Total: 271 casos	108	28	136	108	27	135
									Edades	Media	64.1111	65.0714	64.3088	59.7315	67.3704	61.2593
										Desv Estándar	15.7423	14.7722	15.4989	15.0889	15.7337	15.4673
									IMC	Media	27.5222	27.4964	27.5169	27.713	27.1333	27.597
										Desv Estándar	3.17344	3.09414	3.14592	3.52977	3.68625	3.55521
									Estadísticos básicos por técnica aplicada
											Se aplicó	No se aplicó
											136	135
									Edades	Media	64.3088	61.2593
										Desv Estándar	15.4989	15.4673
									IMC	Media	27.5169	27.597
										Desv Estándar	3.14592	3.55521
									BD Total: 271 casos

## Sheet: tablas 3
	Se le aplicó la tecnica de resuperficialización	NO se le aplicó la técnica de resuperficialización	Valor P utilizando T de Student
	Casos	Casos
	136	135
Artritis reumatoide	93	102	0.19
Lupus eritematoso sistémico	24	13	0.36
Espondilitis anquilosante	2	2	0.05
	Se le aplicó la tecnica de resuperficialización	NO se le aplicó la técnica de resuperficialización	Valor P	*****
	Casos	Casos
	136	135
Artritis reumatoide	0.683824	0.755556	0.18873
Lupus eritematoso sistémico	0.176471	0.0962963	0.05461
